# Supplementary material for: Proteomic analysis by iTRAQ-PRM provides integrated insight into mechanisms of resistance in pepper to Bemisia tabaci (Gennadius)
Source: BMC Plant Biol. 2019 Jun 21;19:270. doi: 10.1186/s12870-019-1849-0 (PMC6588876; doi:10.1186/s12870-019-1849-0)
Supplement: Supplementary file 4 — Table S1. Information statistics of total protein identified (XLSX 9 kb) [file 12870_2019_1849_MOESM4_ESM.xlsx]

## Sheet: Sheet1
					Table S1 Parrelism between samples and iTRAQ labeling
				Batch1	label	Batch2	label	Batch3	label
				SC1	113	SC2	113	SC3	113
				SB1	114	SB2	114	SB3	114
				RC1	117	RC2	117	RC3	117
				RB1	118	RB2	118	RB3	118
				SC and RC mean susceptible genotype and resistant genotype control plants
				SB and RB mean susceptible genotype and resistant genotype with insect feeding, respectively
