# Supplementary material for: Proteomic analysis by iTRAQ-PRM provides integrated insight into mechanisms of resistance in pepper to Bemisia tabaci (Gennadius)
Source: BMC Plant Biol. 2019 Jun 21;19:270. doi: 10.1186/s12870-019-1849-0 (PMC6588876; doi:10.1186/s12870-019-1849-0)
Supplement: Supplementary file 5 — Table S2. Gene ontology (GO) analysis of annotated proteins (XLSX 11 kb) [file 12870_2019_1849_MOESM5_ESM.xlsx]

## Sheet: Sheet1
			Table S2 Primers for qRT-PCR
	Genes		Primers for qRT-PCR
	Catalase	CAT	F 5'GAGGGAAACTTTGATCTGGTAGGG 3'
			R 5'ATGGGACTTAGGATTTGGCTTCAG 3'
	Superoxide dismutase	SOD	F 5'TGCTCTGGTGAAAACTCCTAATGC 3'
			R 5'GGTCGCCGATTCTGAAAGTCC 3'
	Phospholipase D	PLD	F 5'CTAAGCCTGGTGGAGACATAACG3'
			R 5' TGTGTAGCCATTAGCCCATCTTG 3'
	Heme-binding protein 2-like	HBP1	F 5' AAAGAAGAACCAGCCCAATCCTC 3 '
			R 5' AGCCCATTTAGTGCCAGCAATAC 3'
	Lipoxygenase	LOX2	F 5'GTAGATGGTAAGCCGCAATGGAAG 3'
			R 5'GTTGGTGATAGCCTGAGTCTTGAG 3'
	Acidic endochitinase pcht28-like	PR3	F 5'CTGGTGATGATACTGCCCGTAAG 3'
			R 5'TGGTTGCCTTCCCTAACAAAGC 3'
	Actin-97	actin-97	F 5'CCTAACTGAAGCACCTCTTAACCC 3'
			AGCCTGGATAGCAACATACATAGC 3'
	Phosphoenolpyruvate carboxylase	PC2	F 5'CTACAGCGTGAATGCCGAGTG 3'
			R 5'TCCTTGCCAGAGTCAGAGTATCC 3'
