# Supplementary material for: Proteomic analysis by iTRAQ-PRM provides integrated insight into mechanisms of resistance in pepper to Bemisia tabaci (Gennadius)
Source: BMC Plant Biol. 2019 Jun 21;19:270. doi: 10.1186/s12870-019-1849-0 (PMC6588876; doi:10.1186/s12870-019-1849-0)
Supplement: Supplementary file 6 — Table S3. GO biological process enrichment DAPs (XLSX 9 kb) [file 12870_2019_1849_MOESM6_ESM.xlsx]

## Sheet: Sheet1
				Table S3 Basic information statistics of total protein identified
	Batch	Total spectra	Identified spectra*	Identification Rate	Peptides*	Proteins	Unique-2**
	1	397554	135885	0.3418	20102	3485	2756
	2	388766	131642	0.3386	19863	3366	2658
	3	472577	166838	0.353	24871	4011	3001
	Note: * Indicates a credibility of at least 95%** Indicates the number of identified proteins containing at least 2 unique peptides
