# Supplementary material for: Proteomic analysis by iTRAQ-PRM provides integrated insight into mechanisms of resistance in pepper to Bemisia tabaci (Gennadius)
Source: BMC Plant Biol. 2019 Jun 21;19:270. doi: 10.1186/s12870-019-1849-0 (PMC6588876; doi:10.1186/s12870-019-1849-0)
Supplement: Supplementary file 7 — Table S4. GO molecular function enrichment of DAPs (XLSX 114 kb) [file 12870_2019_1849_MOESM7_ESM.xlsx]

## Sheet: Sheet1
	Table S4 Gene ontology (GO) analysis of annotated proteins
Ontology	Class	Number_Of_All_ID	Proteins_Of_All_ID;
biological_process	metabolic process	3193	tr|A0A1U8F0S3|A0A1U8F0S3_CAPAN; tr|A0A1U8GA68|A0A1U8GA68_CAPAN; tr|A0A1U8G894|A0A1U8G894_CAPAN; tr|A0A1U8HCA3|A0A1U8HCA3_CAPAN; tr|B7S5L0|B7S5L0_CAPAN; tr|B7S5L1|B7S5L1_CAPAN; tr|A0A1U8E4U8|A0A1U8E4U8_CAPAN; tr|A0A1U8E874|A0A1U8E874_CAPAN; tr|A0A1U8FAW4|A0A1U8FAW4_CAPAN; tr|A0A1U8GC75|A0A1U8GC75_CAPAN; tr|A0A1U8G8J3|A0A1U8G8J3_CAPAN; tr|A0A1U8E0C0|A0A1U8E0C0_CAPAN; tr|A0A1U8E6Q4|A0A1U8E6Q4_CAPAN;…
biological_process	cellular process	3166	tr|A0A1U8F0S3|A0A1U8F0S3_CAPAN; tr|A0A1U8GA68|A0A1U8GA68_CAPAN; tr|A0A1U8G894|A0A1U8G894_CAPAN; tr|A0A1U8HCA3|A0A1U8HCA3_CAPAN; tr|B7S5L0|B7S5L0_CAPAN; tr|B7S5L1|B7S5L1_CAPAN; tr|A0A1U8FK07|A0A1U8FK07_CAPAN; tr|A0A1U8F4C5|A0A1U8F4C5_CAPAN; tr|A0A1U8E4U8|A0A1U8E4U8_CAPAN; tr|A0A1U8E874|A0A1U8E874_CAPAN; tr|A0A1U8FAW4|A0A1U8FAW4_CAPAN; tr|A0A1U8GC75|A0A1U8GC75_CAPAN; tr|A0A1U8G8J3|A0A1U8G8J3_CAPAN;…
biological_process	response to stimulus	1364	tr|A0A1U8EX65|A0A1U8EX65_CAPAN; tr|A0A1U8EIR5|A0A1U8EIR5_CAPAN; tr|A0A1U8ESQ6|A0A1U8ESQ6_CAPAN; tr|A0A1U8FBZ9|A0A1U8FBZ9_CAPAN; tr|A0A1U8FDG2|A0A1U8FDG2_CAPAN; tr|A0A1U8FEA6|A0A1U8FEA6_CAPAN; tr|A0A1U8G4E0|A0A1U8G4E0_CAPAN; tr|A0A1U8G7Y6|A0A1U8G7Y6_CAPAN; tr|A0A1U8G9V2|A0A1U8G9V2_CAPAN; tr|A0A1U8GE04|A0A1U8GE04_CAPAN; tr|A0A1U8GKV2|A0A1U8GKV2_CAPAN; tr|A0A1U8GKV7|A0A1U8GKV7_CAPAN; tr|A0A1U8GUC7|A…
biological_process	cellular component organization or biogenesis	1218	tr|A0A1U8F0S3|A0A1U8F0S3_CAPAN; tr|A0A1U8GA68|A0A1U8GA68_CAPAN; tr|A0A1U8F4C5|A0A1U8F4C5_CAPAN; tr|A0A1U8FKN2|A0A1U8FKN2_CAPAN; tr|A0A1U8E729|A0A1U8E729_CAPAN; tr|A0A1U8E5G1|A0A1U8E5G1_CAPAN; tr|A0A1U8G711|A0A1U8G711_CAPAN; tr|A0A1U8HBE5|A0A1U8HBE5_CAPAN; tr|A0A1U8ED01|A0A1U8ED01_CAPAN; tr|A0A1U8ELM6|A0A1U8ELM6_CAPAN; tr|A0A1U8EV81|A0A1U8EV81_CAPAN; tr|A0A1U8F721|A0A1U8F721_CAPAN; tr|A0A1U8F786|A…
biological_process	biological regulation	1202	tr|A0A1U8EX65|A0A1U8EX65_CAPAN; tr|A0A1U8F4C5|A0A1U8F4C5_CAPAN; tr|A0A1U8G8J3|A0A1U8G8J3_CAPAN; tr|A0A1U8FIR8|A0A1U8FIR8_CAPAN; tr|A0A1U8E7L3|A0A1U8E7L3_CAPAN; tr|A0A1U8E3V6|A0A1U8E3V6_CAPAN; tr|A0A1U8FX72|A0A1U8FX72_CAPAN; tr|A0A1U8EVN9|A0A1U8EVN9_CAPAN; tr|A0A1U8F167|A0A1U8F167_CAPAN; tr|A0A1U8FC19|A0A1U8FC19_CAPAN; tr|A0A1U8FI07|A0A1U8FI07_CAPAN; tr|A0A1U8FIT2|A0A1U8FIT2_CAPAN; tr|A0A1U8FRA0|A…
biological_process	regulation of biological process	1031	tr|A0A1U8EX65|A0A1U8EX65_CAPAN; tr|A0A1U8F4C5|A0A1U8F4C5_CAPAN; tr|A0A1U8G8J3|A0A1U8G8J3_CAPAN; tr|A0A1U8FIR8|A0A1U8FIR8_CAPAN; tr|A0A1U8E3V6|A0A1U8E3V6_CAPAN; tr|A0A1U8FX72|A0A1U8FX72_CAPAN; tr|A0A1U8EVN9|A0A1U8EVN9_CAPAN; tr|A0A1U8F167|A0A1U8F167_CAPAN; tr|A0A1U8FC19|A0A1U8FC19_CAPAN; tr|A0A1U8FI07|A0A1U8FI07_CAPAN; tr|A0A1U8FIT2|A0A1U8FIT2_CAPAN; tr|A0A1U8FRA0|A0A1U8FRA0_CAPAN; tr|A0A1U8FTT7|A…
biological_process	localization	917	sp|Q5GI04|HIR1_CAPAN; tr|A0A088DBC4|A0A088DBC4_CAPAN; tr|A0A0B5EHM6|A0A0B5EHM6_CAPAN; tr|A0A1U8DSX2|A0A1U8DSX2_CAPAN; tr|A0A1U8DW63|A0A1U8DW63_CAPAN; tr|A0A1U8DYV0|A0A1U8DYV0_CAPAN; tr|A0A1U8DZE0|A0A1U8DZE0_CAPAN; tr|A0A1U8DZM1|A0A1U8DZM1_CAPAN; tr|A0A1U8E5G1|A0A1U8E5G1_CAPAN; tr|A0A1U8E7H4|A0A1U8E7H4_CAPAN; tr|A0A1U8E7Q2|A0A1U8E7Q2_CAPAN; tr|A0A1U8E806|A0A1U8E806_CAPAN; tr|A0A1U8EAE0|A0A1U8EAE0_…
biological_process	establishment of localization	874	sp|Q5GI04|HIR1_CAPAN; tr|A0A088DBC4|A0A088DBC4_CAPAN; tr|A0A0B5EHM6|A0A0B5EHM6_CAPAN; tr|A0A1U8DSX2|A0A1U8DSX2_CAPAN; tr|A0A1U8DW63|A0A1U8DW63_CAPAN; tr|A0A1U8DYV0|A0A1U8DYV0_CAPAN; tr|A0A1U8DZE0|A0A1U8DZE0_CAPAN; tr|A0A1U8DZM1|A0A1U8DZM1_CAPAN; tr|A0A1U8E5G1|A0A1U8E5G1_CAPAN; tr|A0A1U8E7H4|A0A1U8E7H4_CAPAN; tr|A0A1U8E7Q2|A0A1U8E7Q2_CAPAN; tr|A0A1U8E806|A0A1U8E806_CAPAN; tr|A0A1U8EAE0|A0A1U8EAE0_…
biological_process	developmental process	725	tr|A0A1U8EX65|A0A1U8EX65_CAPAN; tr|A0A1U8EEI0|A0A1U8EEI0_CAPAN; tr|A0A1U8H1J0|A0A1U8H1J0_CAPAN; tr|A0A0B5EHM6|A0A0B5EHM6_CAPAN; tr|A0A1U8DY12|A0A1U8DY12_CAPAN; tr|A0A1U8E1A2|A0A1U8E1A2_CAPAN; tr|A0A1U8E959|A0A1U8E959_CAPAN; tr|A0A1U8EIX8|A0A1U8EIX8_CAPAN; tr|A0A1U8FLX3|A0A1U8FLX3_CAPAN; tr|A0A1U8FQ69|A0A1U8FQ69_CAPAN; tr|A0A1U8FYB7|A0A1U8FYB7_CAPAN; tr|A0A1U8HF42|A0A1U8HF42_CAPAN; tr|A0A1U8DUJ9|A…
biological_process	multicellular organismal process	701	tr|A0A1U8EX65|A0A1U8EX65_CAPAN; tr|A0A1U8E467|A0A1U8E467_CAPAN; tr|A0A1U8E4F9|A0A1U8E4F9_CAPAN; tr|A0A1U8FSD2|A0A1U8FSD2_CAPAN; tr|A0A1U8G6S3|A0A1U8G6S3_CAPAN; tr|A0A0B5EHM6|A0A0B5EHM6_CAPAN; tr|A0A1U8DY12|A0A1U8DY12_CAPAN; tr|A0A1U8E1A2|A0A1U8E1A2_CAPAN; tr|A0A1U8E959|A0A1U8E959_CAPAN; tr|A0A1U8EIX8|A0A1U8EIX8_CAPAN; tr|A0A1U8FLX3|A0A1U8FLX3_CAPAN; tr|A0A1U8FQ69|A0A1U8FQ69_CAPAN; tr|A0A1U8FYB7|A…
biological_process	reproduction	354	tr|A0A1U8EX65|A0A1U8EX65_CAPAN; tr|A0A1U8E467|A0A1U8E467_CAPAN; tr|A0A1U8E4F9|A0A1U8E4F9_CAPAN; tr|A0A1U8FSD2|A0A1U8FSD2_CAPAN; tr|A0A1U8G6S3|A0A1U8G6S3_CAPAN; tr|A0A1U8DUJ9|A0A1U8DUJ9_CAPAN; tr|A0A1U8DUW6|A0A1U8DUW6_CAPAN; tr|A0A1U8E0C0|A0A1U8E0C0_CAPAN; tr|A0A1U8E4B7|A0A1U8E4B7_CAPAN; tr|A0A1U8EDX4|A0A1U8EDX4_CAPAN; tr|A0A1U8EXM0|A0A1U8EXM0_CAPAN; tr|A0A1U8FFB2|A0A1U8FFB2_CAPAN; tr|A0A1U8FZ32|A…
biological_process	reproductive process	349	tr|A0A1U8EX65|A0A1U8EX65_CAPAN; tr|A0A1U8E467|A0A1U8E467_CAPAN; tr|A0A1U8E4F9|A0A1U8E4F9_CAPAN; tr|A0A1U8FSD2|A0A1U8FSD2_CAPAN; tr|A0A1U8G6S3|A0A1U8G6S3_CAPAN; tr|A0A1U8DUJ9|A0A1U8DUJ9_CAPAN; tr|A0A1U8DUW6|A0A1U8DUW6_CAPAN; tr|A0A1U8E0C0|A0A1U8E0C0_CAPAN; tr|A0A1U8E4B7|A0A1U8E4B7_CAPAN; tr|A0A1U8EDX4|A0A1U8EDX4_CAPAN; tr|A0A1U8EXM0|A0A1U8EXM0_CAPAN; tr|A0A1U8FFB2|A0A1U8FFB2_CAPAN; tr|A0A1U8FZ32|A…
biological_process	signaling	334	tr|A0A1U8FIR8|A0A1U8FIR8_CAPAN; tr|A0A1U8E3V6|A0A1U8E3V6_CAPAN; tr|A0A1U8DXB3|A0A1U8DXB3_CAPAN; tr|A0A1U8DXN6|A0A1U8DXN6_CAPAN; tr|A0A1U8DY12|A0A1U8DY12_CAPAN; tr|A0A1U8DZF0|A0A1U8DZF0_CAPAN; tr|A0A1U8DZQ5|A0A1U8DZQ5_CAPAN; tr|A0A1U8E342|A0A1U8E342_CAPAN; tr|A0A1U8E467|A0A1U8E467_CAPAN; tr|A0A1U8E8G2|A0A1U8E8G2_CAPAN; tr|A0A1U8EFJ0|A0A1U8EFJ0_CAPAN; tr|A0A1U8EJD2|A0A1U8EJD2_CAPAN; tr|A0A1U8EKN9|A…
biological_process	multi-organism process	283	tr|A0A1U8EAL0|A0A1U8EAL0_CAPAN; tr|A0A1U8EB30|A0A1U8EB30_CAPAN; tr|A0A1U8EGH6|A0A1U8EGH6_CAPAN; tr|A0A1U8FNY6|A0A1U8FNY6_CAPAN; tr|A0A1U8FR49|A0A1U8FR49_CAPAN; tr|A0A1U8FWB9|A0A1U8FWB9_CAPAN; tr|A0A1U8GFY3|A0A1U8GFY3_CAPAN; tr|A0A1U8EU27|A0A1U8EU27_CAPAN; tr|A0A1U8EWG0|A0A1U8EWG0_CAPAN; tr|A0A1U8GN04|A0A1U8GN04_CAPAN; tr|A0A1U8F7H9|A0A1U8F7H9_CAPAN; tr|A0A1U8G078|A0A1U8G078_CAPAN; tr|A0A1U8G711|A…
biological_process	negative regulation of biological process	201	tr|A0A1U8DRK9|A0A1U8DRK9_CAPAN; tr|A0A1U8E959|A0A1U8E959_CAPAN; tr|A0A1U8FPL9|A0A1U8FPL9_CAPAN; tr|A0A1U8FWM4|A0A1U8FWM4_CAPAN; tr|A0A1U8G5H1|A0A1U8G5H1_CAPAN; tr|A0A1U8GB80|A0A1U8GB80_CAPAN; tr|A0A1U8H3Y6|A0A1U8H3Y6_CAPAN; tr|A0A1U8DWT7|A0A1U8DWT7_CAPAN; tr|A0A1U8E2F1|A0A1U8E2F1_CAPAN; tr|A0A1U8E4B6|A0A1U8E4B6_CAPAN; tr|A0A1U8E4B7|A0A1U8E4B7_CAPAN; tr|A0A1U8ED85|A0A1U8ED85_CAPAN; tr|A0A1U8EPA3|A…
biological_process	positive regulation of biological process	184	tr|A0A1U8F4C5|A0A1U8F4C5_CAPAN; tr|A0A1U8FX72|A0A1U8FX72_CAPAN; tr|A0A1U8EPE0|A0A1U8EPE0_CAPAN; tr|A0A1U8GY11|A0A1U8GY11_CAPAN; tr|A0A1U8HIZ5|A0A1U8HIZ5_CAPAN; tr|J7H6V9|J7H6V9_CAPAN; tr|A0A1U8FIL7|A0A1U8FIL7_CAPAN; tr|A0A1U8FUT4|A0A1U8FUT4_CAPAN; tr|A0A1U8F3A2|A0A1U8F3A2_CAPAN; tr|A0A1U8FSD2|A0A1U8FSD2_CAPAN; tr|A0A1U8GB80|A0A1U8GB80_CAPAN; tr|A0A1U8H0T4|A0A1U8H0T4_CAPAN; tr|A0A1U8G277|A0A1U8G27…
biological_process	growth	183	tr|A0A1U8DTJ3|A0A1U8DTJ3_CAPAN; tr|A0A1U8FCM6|A0A1U8FCM6_CAPAN; tr|A0A1U8FI08|A0A1U8FI08_CAPAN; tr|A0A1U8FQ69|A0A1U8FQ69_CAPAN; tr|A0A1U8FS36|A0A1U8FS36_CAPAN; tr|A0A1U8H365|A0A1U8H365_CAPAN; tr|Q96547|Q96547_CAPAN; tr|A0A1U8E6Q8|A0A1U8E6Q8_CAPAN; tr|A0A1U8H278|A0A1U8H278_CAPAN; tr|A0A1U8DWN1|A0A1U8DWN1_CAPAN; tr|A0A1U8DY78|A0A1U8DY78_CAPAN; tr|A0A1U8E0S1|A0A1U8E0S1_CAPAN; tr|A0A1U8E2D5|A0A1U8E2D…
biological_process	immune system process	182	tr|A0A1U8EAL0|A0A1U8EAL0_CAPAN; tr|A0A1U8EB30|A0A1U8EB30_CAPAN; tr|A0A1U8EGH6|A0A1U8EGH6_CAPAN; tr|A0A1U8FNY6|A0A1U8FNY6_CAPAN; tr|A0A1U8FR49|A0A1U8FR49_CAPAN; tr|A0A1U8FWB9|A0A1U8FWB9_CAPAN; tr|A0A1U8GFY3|A0A1U8GFY3_CAPAN; tr|A0A1U8FMF0|A0A1U8FMF0_CAPAN; tr|A0A1U8FQ55|A0A1U8FQ55_CAPAN; tr|A0A1U8GD35|A0A1U8GD35_CAPAN; tr|A0A1U8GZK3|A0A1U8GZK3_CAPAN; tr|A0A1U8H0C7|A0A1U8H0C7_CAPAN; tr|A0A1U8HJM9|A…
biological_process	death	104	tr|A0A1U8FK07|A0A1U8FK07_CAPAN; tr|A0A1U8FMF0|A0A1U8FMF0_CAPAN; tr|A0A1U8FQ55|A0A1U8FQ55_CAPAN; tr|A0A1U8GD35|A0A1U8GD35_CAPAN; tr|A0A1U8GZK3|A0A1U8GZK3_CAPAN; tr|A0A1U8H0C7|A0A1U8H0C7_CAPAN; tr|A0A1U8HJM9|A0A1U8HJM9_CAPAN; tr|B2CZJ8|B2CZJ8_CAPAN; tr|B9VRK7|B9VRK7_CAPAN; tr|A0A1U8GA74|A0A1U8GA74_CAPAN; sp|Q5GI04|HIR1_CAPAN; tr|A0A0B5EHM6|A0A0B5EHM6_CAPAN; tr|A0A1U8DSX2|A0A1U8DSX2_CAPAN; tr|A0A1U8…
biological_process	pigmentation	24	tr|A0A1U8DST3|A0A1U8DST3_CAPAN; tr|A0A1U8E6D7|A0A1U8E6D7_CAPAN; tr|A0A1U8EJY6|A0A1U8EJY6_CAPAN; tr|A0A1U8EKG3|A0A1U8EKG3_CAPAN; tr|A0A1U8ELB1|A0A1U8ELB1_CAPAN; tr|A0A1U8FHX3|A0A1U8FHX3_CAPAN; tr|A0A1U8FN33|A0A1U8FN33_CAPAN; tr|A0A1U8FQA7|A0A1U8FQA7_CAPAN; tr|A0A1U8FQK2|A0A1U8FQK2_CAPAN; tr|A0A1U8FSS3|A0A1U8FSS3_CAPAN; tr|A0A1U8FWB6|A0A1U8FWB6_CAPAN; tr|A0A1U8G053|A0A1U8G053_CAPAN; tr|A0A1U8G1S6|A…
biological_process	rhythmic process	18	tr|A0A097KV30|A0A097KV30_CAPAN; tr|A0A1U8DW84|A0A1U8DW84_CAPAN; tr|A0A1U8DXK5|A0A1U8DXK5_CAPAN; tr|A0A1U8E4G4|A0A1U8E4G4_CAPAN; tr|A0A1U8EI25|A0A1U8EI25_CAPAN; tr|A0A1U8EVM1|A0A1U8EVM1_CAPAN; tr|A0A1U8EZB2|A0A1U8EZB2_CAPAN; tr|A0A1U8FQJ0|A0A1U8FQJ0_CAPAN; tr|A0A1U8FRI5|A0A1U8FRI5_CAPAN; tr|A0A1U8G0E3|A0A1U8G0E3_CAPAN; tr|A0A1U8G6R4|A0A1U8G6R4_CAPAN; tr|A0A1U8HA99|A0A1U8HA99_CAPAN; tr|A0A1U8F2B3|A…
biological_process	cell proliferation	16	tr|A0A1U8DUJ8|A0A1U8DUJ8_CAPAN; tr|A0A1U8DWN1|A0A1U8DWN1_CAPAN; tr|A0A1U8E1S0|A0A1U8E1S0_CAPAN; tr|A0A1U8EFB9|A0A1U8EFB9_CAPAN; tr|A0A1U8EZZ5|A0A1U8EZZ5_CAPAN; tr|A0A1U8FZJ5|A0A1U8FZJ5_CAPAN; tr|A0A1U8G9T9|A0A1U8G9T9_CAPAN; tr|A0A1U8GXI5|A0A1U8GXI5_CAPAN; tr|A0A1U8H3I6|A0A1U8H3I6_CAPAN; tr|A0A1U8H4S0|A0A1U8H4S0_CAPAN; tr|A0A1U8HA05|A0A1U8HA05_CAPAN; tr|A0A1U8HD91|A0A1U8HD91_CAPAN; tr|A0A1U8E4D4|A…
biological_process	biological adhesion	7	tr|A0A1U8E6D7|A0A1U8E6D7_CAPAN; tr|A0A1U8E6I8|A0A1U8E6I8_CAPAN; tr|A0A1U8E6L7|A0A1U8E6L7_CAPAN; tr|A0A1U8FL38|A0A1U8FL38_CAPAN; tr|A0A1U8FS36|A0A1U8FS36_CAPAN; tr|A0A1U8GYD6|A0A1U8GYD6_CAPAN; tr|A0A1U8HF42|A0A1U8HF42_CAPAN;
biological_process	cell killing	6	tr|A0A1U8DTJ3|A0A1U8DTJ3_CAPAN; tr|A0A1U8G8A9|A0A1U8G8A9_CAPAN; tr|B2CZJ9|B2CZJ9_CAPAN; tr|Q2VT59|Q2VT59_CAPAN; tr|Q547G9|Q547G9_CAPAN; tr|Q9ARG0|Q9ARG0_CAPAN;
biological_process	carbon utilization	5	tr|A0A1U8EN52|A0A1U8EN52_CAPAN; tr|A0A1U8EWP5|A0A1U8EWP5_CAPAN; tr|A0A1U8FIL3|A0A1U8FIL3_CAPAN; tr|A0A1U8FYP5|A0A1U8FYP5_CAPAN; tr|A0A1U8H2J3|A0A1U8H2J3_CAPAN;
biological_process	viral reproduction	5	tr|A0A1U8ED01|A0A1U8ED01_CAPAN; tr|A0A1U8F657|A0A1U8F657_CAPAN; tr|A0A1U8FH02|A0A1U8FH02_CAPAN; tr|Q94KA9|Q94KA9_CAPAN; tr|Q94KB0|Q94KB0_CAPAN;
biological_process	locomotion	4	tr|A0A1U8HL01|A0A1U8HL01_CAPAN; tr|A0A1U8FFV7|A0A1U8FFV7_CAPAN; tr|A0A1U8FHY3|A0A1U8FHY3_CAPAN; tr|A0A1U8FJA6|A0A1U8FJA6_CAPAN;
biological_process	nitrogen utilization	2	tr|A0A1U8GMW6|A0A1U8GMW6_CAPAN; tr|A0A1U8FIH6|A0A1U8FIH6_CAPAN;
cellular_component	cell	3692	tr|A0A0M4J1X6|A0A0M4J1X6_CAPAN; tr|A0A1U8DZC1|A0A1U8DZC1_CAPAN; tr|A0A1U8F4X3|A0A1U8F4X3_CAPAN; tr|A0A1U8FMI5|A0A1U8FMI5_CAPAN; tr|A0A1U8FV16|A0A1U8FV16_CAPAN; tr|A0A1U8FX82|A0A1U8FX82_CAPAN; tr|A0A1U8FYQ7|A0A1U8FYQ7_CAPAN; tr|A0A1U8G3J5|A0A1U8G3J5_CAPAN; tr|A0A1U8HB97|A0A1U8HB97_CAPAN; tr|A0A088DBE0|A0A088DBE0_CAPAN; tr|A0A1U8DR07|A0A1U8DR07_CAPAN; tr|A0A1U8DRG8|A0A1U8DRG8_CAPAN; tr|A0A1U8DRK9|A…
cellular_component	cell part	3687	tr|A0A0M4J1X6|A0A0M4J1X6_CAPAN; tr|A0A1U8DZC1|A0A1U8DZC1_CAPAN; tr|A0A1U8F4X3|A0A1U8F4X3_CAPAN; tr|A0A1U8FMI5|A0A1U8FMI5_CAPAN; tr|A0A1U8FV16|A0A1U8FV16_CAPAN; tr|A0A1U8FX82|A0A1U8FX82_CAPAN; tr|A0A1U8FYQ7|A0A1U8FYQ7_CAPAN; tr|A0A1U8G3J5|A0A1U8G3J5_CAPAN; tr|A0A1U8HB97|A0A1U8HB97_CAPAN; tr|A0A088DBE0|A0A088DBE0_CAPAN; tr|A0A1U8DR07|A0A1U8DR07_CAPAN; tr|A0A1U8DRG8|A0A1U8DRG8_CAPAN; tr|A0A1U8DRK9|A…
cellular_component	organelle	2910	tr|A0A088DBE0|A0A088DBE0_CAPAN; tr|A0A1U8DR07|A0A1U8DR07_CAPAN; tr|A0A1U8DRG8|A0A1U8DRG8_CAPAN; tr|A0A1U8DRK9|A0A1U8DRK9_CAPAN; tr|A0A1U8DRN2|A0A1U8DRN2_CAPAN; tr|A0A1U8DRU2|A0A1U8DRU2_CAPAN; tr|A0A1U8DS55|A0A1U8DS55_CAPAN; tr|A0A1U8DV81|A0A1U8DV81_CAPAN; tr|A0A1U8DVJ9|A0A1U8DVJ9_CAPAN; tr|A0A1U8DVZ2|A0A1U8DVZ2_CAPAN; tr|A0A1U8DW63|A0A1U8DW63_CAPAN; tr|A0A1U8DW84|A0A1U8DW84_CAPAN; tr|A0A1U8DX49|A…
cellular_component	organelle part	1500	tr|A0A088DBE0|A0A088DBE0_CAPAN; tr|A0A1U8DR07|A0A1U8DR07_CAPAN; tr|A0A1U8DRG8|A0A1U8DRG8_CAPAN; tr|A0A1U8DRK9|A0A1U8DRK9_CAPAN; tr|A0A1U8DRN2|A0A1U8DRN2_CAPAN; tr|A0A1U8DRU2|A0A1U8DRU2_CAPAN; tr|A0A1U8DS55|A0A1U8DS55_CAPAN; tr|A0A1U8DV81|A0A1U8DV81_CAPAN; tr|A0A1U8DVJ9|A0A1U8DVJ9_CAPAN; tr|A0A1U8DVZ2|A0A1U8DVZ2_CAPAN; tr|A0A1U8DW63|A0A1U8DW63_CAPAN; tr|A0A1U8DW84|A0A1U8DW84_CAPAN; tr|A0A1U8DX49|A…
cellular_component	macromolecular complex	832	tr|A0A0M4J1X6|A0A0M4J1X6_CAPAN; tr|A0A1U8DZC1|A0A1U8DZC1_CAPAN; tr|A0A1U8F4X3|A0A1U8F4X3_CAPAN; tr|A0A1U8FMI5|A0A1U8FMI5_CAPAN; tr|A0A1U8FV16|A0A1U8FV16_CAPAN; tr|A0A1U8FX82|A0A1U8FX82_CAPAN; tr|A0A1U8FYQ7|A0A1U8FYQ7_CAPAN; tr|A0A1U8G3J5|A0A1U8G3J5_CAPAN; tr|A0A1U8HB97|A0A1U8HB97_CAPAN; tr|A0A1U8EL26|A0A1U8EL26_CAPAN; tr|A0A1U8H4G7|A0A1U8H4G7_CAPAN; tr|A0A1U8H6A0|A0A1U8H6A0_CAPAN; tr|B5LAU4|B5LAU…
cellular_component	symplast	309	sp|Q5GI04|HIR1_CAPAN; tr|A0A097KV30|A0A097KV30_CAPAN; tr|A0A1U8DQX3|A0A1U8DQX3_CAPAN; tr|A0A1U8DRC2|A0A1U8DRC2_CAPAN; tr|A0A1U8DS26|A0A1U8DS26_CAPAN; tr|A0A1U8DSA1|A0A1U8DSA1_CAPAN; tr|A0A1U8DTF6|A0A1U8DTF6_CAPAN; tr|A0A1U8DUJ8|A0A1U8DUJ8_CAPAN; tr|A0A1U8DUK2|A0A1U8DUK2_CAPAN; tr|A0A1U8DUL4|A0A1U8DUL4_CAPAN; tr|A0A1U8DUW6|A0A1U8DUW6_CAPAN; tr|A0A1U8DVF7|A0A1U8DVF7_CAPAN; tr|A0A1U8DVF8|A0A1U8DVF8_…
cellular_component	membrane-enclosed lumen	272	tr|A0A1U8H4G7|A0A1U8H4G7_CAPAN; tr|A0A1U8F3S8|A0A1U8F3S8_CAPAN; tr|A0A1U8F9S2|A0A1U8F9S2_CAPAN; tr|A0A1U8FR89|A0A1U8FR89_CAPAN; tr|A0A1U8FXJ4|A0A1U8FXJ4_CAPAN; tr|A0A1U8GWJ7|A0A1U8GWJ7_CAPAN; tr|A0A1U8FDZ7|A0A1U8FDZ7_CAPAN; tr|A0A1U8E5W1|A0A1U8E5W1_CAPAN; tr|A0A1U8FVR8|A0A1U8FVR8_CAPAN; tr|A0A1U8FXT7|A0A1U8FXT7_CAPAN; tr|A0A1U8G3P1|A0A1U8G3P1_CAPAN; tr|A0A1U8GNS7|A0A1U8GNS7_CAPAN; tr|A0A1U8GC75|A…
cellular_component	extracellular region	234	tr|A0A1U8EEV5|A0A1U8EEV5_CAPAN; tr|A0A1U8ENT1|A0A1U8ENT1_CAPAN; tr|A0A1U8EPJ0|A0A1U8EPJ0_CAPAN; tr|A0A1U8ESQ6|A0A1U8ESQ6_CAPAN; tr|A0A1U8EX49|A0A1U8EX49_CAPAN; tr|A0A1U8FEA6|A0A1U8FEA6_CAPAN; tr|A0A1U8FME6|A0A1U8FME6_CAPAN; tr|A0A1U8FMF0|A0A1U8FMF0_CAPAN; tr|A0A1U8FXF2|A0A1U8FXF2_CAPAN; tr|A0A1U8FXZ4|A0A1U8FXZ4_CAPAN; tr|A0A1U8GA74|A0A1U8GA74_CAPAN; tr|A0A1U8GAZ9|A0A1U8GAZ9_CAPAN; tr|A0A1U8GBL3|A…
cellular_component	extracellular region part	20	tr|A0A1U8EEV5|A0A1U8EEV5_CAPAN; tr|A0A1U8ENT1|A0A1U8ENT1_CAPAN; tr|A0A1U8EPJ0|A0A1U8EPJ0_CAPAN; tr|A0A1U8ESQ6|A0A1U8ESQ6_CAPAN; tr|A0A1U8EX49|A0A1U8EX49_CAPAN; tr|A0A1U8FEA6|A0A1U8FEA6_CAPAN; tr|A0A1U8FME6|A0A1U8FME6_CAPAN; tr|A0A1U8FMF0|A0A1U8FMF0_CAPAN; tr|A0A1U8FXF2|A0A1U8FXF2_CAPAN; tr|A0A1U8FXZ4|A0A1U8FXZ4_CAPAN; tr|A0A1U8GA74|A0A1U8GA74_CAPAN; tr|A0A1U8GAZ9|A0A1U8GAZ9_CAPAN; tr|A0A1U8GBL3|A…
cellular_component	virion	17	tr|A0A1U8F4X3|A0A1U8F4X3_CAPAN; tr|A0A1U8F721|A0A1U8F721_CAPAN; tr|A0A1U8FFI2|A0A1U8FFI2_CAPAN; tr|A0A1U8FMI5|A0A1U8FMI5_CAPAN; tr|A0A1U8FV16|A0A1U8FV16_CAPAN; tr|A0A1U8FVR8|A0A1U8FVR8_CAPAN; tr|A0A1U8FX82|A0A1U8FX82_CAPAN; tr|A0A1U8FXT7|A0A1U8FXT7_CAPAN; tr|A0A1U8G331|A0A1U8G331_CAPAN; tr|A0A1U8G3J5|A0A1U8G3J5_CAPAN; tr|A0A1U8GRK2|A0A1U8GRK2_CAPAN; tr|A0A1U8GYE4|A0A1U8GYE4_CAPAN; tr|A0A1U8H1L7|A…
cellular_component	virion part	17	tr|A0A1U8F4X3|A0A1U8F4X3_CAPAN; tr|A0A1U8F721|A0A1U8F721_CAPAN; tr|A0A1U8FFI2|A0A1U8FFI2_CAPAN; tr|A0A1U8FMI5|A0A1U8FMI5_CAPAN; tr|A0A1U8FV16|A0A1U8FV16_CAPAN; tr|A0A1U8FVR8|A0A1U8FVR8_CAPAN; tr|A0A1U8FX82|A0A1U8FX82_CAPAN; tr|A0A1U8FXT7|A0A1U8FXT7_CAPAN; tr|A0A1U8G331|A0A1U8G331_CAPAN; tr|A0A1U8G3J5|A0A1U8G3J5_CAPAN; tr|A0A1U8GRK2|A0A1U8GRK2_CAPAN; tr|A0A1U8GYE4|A0A1U8GYE4_CAPAN; tr|A0A1U8H1L7|A…
molecular_function	catalytic activity	2118	tr|A0A1U8E5I9|A0A1U8E5I9_CAPAN; tr|A0A1U8FZ25|A0A1U8FZ25_CAPAN; tr|A0A1U8G4V9|A0A1U8G4V9_CAPAN; tr|A0A1U8G4W7|A0A1U8G4W7_CAPAN; tr|A0A1U8DZL0|A0A1U8DZL0_CAPAN; tr|A0A1U8E5V7|A0A1U8E5V7_CAPAN; tr|A0A1U8ELF8|A0A1U8ELF8_CAPAN; tr|A0A1U8FNR5|A0A1U8FNR5_CAPAN; tr|A0A1U8GCP7|A0A1U8GCP7_CAPAN; tr|A0A1U8GD98|A0A1U8GD98_CAPAN; tr|A0A1U8GL99|A0A1U8GL99_CAPAN; tr|A0A1U8H3F2|A0A1U8H3F2_CAPAN; tr|A0A1U8H3R0|A…
molecular_function	binding	1998	tr|A0A1U8E7L3|A0A1U8E7L3_CAPAN; tr|A0A1U8EVL4|A0A1U8EVL4_CAPAN; tr|A0A1U8E4F4|A0A1U8E4F4_CAPAN; tr|A0A1U8H3L4|A0A1U8H3L4_CAPAN; tr|A0A097KV30|A0A097KV30_CAPAN; tr|A0A1U8DXK5|A0A1U8DXK5_CAPAN; tr|A0A1U8DY30|A0A1U8DY30_CAPAN; tr|A0A1U8E0J0|A0A1U8E0J0_CAPAN; tr|A0A1U8EQC0|A0A1U8EQC0_CAPAN; tr|A0A1U8GQX6|A0A1U8GQX6_CAPAN; tr|A0A1U8HCK7|A0A1U8HCK7_CAPAN; tr|A0A1U8HDS0|A0A1U8HDS0_CAPAN; tr|A0A1U8EW46|A…
molecular_function	structural molecule activity	247	tr|A0A060B945|A0A060B945_CAPAN; tr|A0A075VX69|A0A075VX69_CAPAN; tr|A0A0M4J1X6|A0A0M4J1X6_CAPAN; tr|A0A1U8DQX3|A0A1U8DQX3_CAPAN; tr|A0A1U8DRN2|A0A1U8DRN2_CAPAN; tr|A0A1U8DTF6|A0A1U8DTF6_CAPAN; tr|A0A1U8DUK2|A0A1U8DUK2_CAPAN; tr|A0A1U8DUL4|A0A1U8DUL4_CAPAN; tr|A0A1U8DVF8|A0A1U8DVF8_CAPAN; tr|A0A1U8DVK6|A0A1U8DVK6_CAPAN; tr|A0A1U8DVW7|A0A1U8DVW7_CAPAN; tr|A0A1U8DWY1|A0A1U8DWY1_CAPAN; tr|A0A1U8DX72|A…
molecular_function	transporter activity	211	tr|A0A075VSX1|A0A075VSX1_CAPAN; tr|A0A1U8E415|A0A1U8E415_CAPAN; tr|A0A1U8F1W2|A0A1U8F1W2_CAPAN; tr|A0A1U8F624|A0A1U8F624_CAPAN; tr|A0A1U8F6B9|A0A1U8F6B9_CAPAN; tr|A0A1U8FHC9|A0A1U8FHC9_CAPAN; tr|A0A1U8FUM0|A0A1U8FUM0_CAPAN; tr|A0A1U8G5P8|A0A1U8G5P8_CAPAN; tr|A0A1U8GQC6|A0A1U8GQC6_CAPAN; tr|J7H3L4|J7H3L4_CAPAN; tr|J7H3P2|J7H3P2_CAPAN; tr|J7H6W5|J7H6W5_CAPAN; tr|J7HAM2|J7HAM2_CAPAN; tr|J7HAR8|J7HAR…
molecular_function	electron carrier activity	91	tr|A0A1U8F8D2|A0A1U8F8D2_CAPAN; tr|A0A1U8FC85|A0A1U8FC85_CAPAN; tr|A0A1U8FMZ0|A0A1U8FMZ0_CAPAN; tr|A0A1U8FWI9|A0A1U8FWI9_CAPAN; tr|A0A1U8FZZ6|A0A1U8FZZ6_CAPAN; tr|A0A1U8G351|A0A1U8G351_CAPAN; tr|A0A1U8E224|A0A1U8E224_CAPAN; tr|A0A1U8E3E3|A0A1U8E3E3_CAPAN; tr|A0A1U8E6Y3|A0A1U8E6Y3_CAPAN; tr|A0A1U8EGJ4|A0A1U8EGJ4_CAPAN; tr|A0A1U8EK36|A0A1U8EK36_CAPAN; tr|A0A1U8FAD0|A0A1U8FAD0_CAPAN; tr|A0A1U8FX72|A…
molecular_function	electron carrier activity	63	tr|A0A1U8G0H9|A0A1U8G0H9_CAPAN; tr|A0A1U8E2B0|A0A1U8E2B0_CAPAN; tr|A0A1U8FR55|A0A1U8FR55_CAPAN; tr|A0A1U8HBX7|A0A1U8HBX7_CAPAN; tr|A0A1U8FNI4|A0A1U8FNI4_CAPAN; tr|A0A1U8ET93|A0A1U8ET93_CAPAN; tr|A0A1U8FMQ7|A0A1U8FMQ7_CAPAN; tr|A0A1U8FQW9|A0A1U8FQW9_CAPAN; tr|J7H3N5|J7H3N5_CAPAN; tr|J7H3S6|J7H3S6_CAPAN; tr|J7HAQ1|J7HAQ1_CAPAN; tr|J7HAS9|J7HAS9_CAPAN; tr|Q9M4D2|Q9M4D2_CAPAN; tr|A0A075W1Y6|A0A075W1Y…
molecular_function	antioxidant activity	53	tr|A0A1U8E5F2|A0A1U8E5F2_CAPAN; tr|A0A1U8FMJ5|A0A1U8FMJ5_CAPAN; tr|A0A1U8GG88|A0A1U8GG88_CAPAN; tr|A0A1U8GVA7|A0A1U8GVA7_CAPAN; tr|A0A1U8GX01|A0A1U8GX01_CAPAN; tr|A0A1U8GXD5|A0A1U8GXD5_CAPAN; tr|Q84UH3|Q84UH3_CAPAN; tr|Q8W4V7|Q8W4V7_CAPAN; sp|O49066|SODM_CAPAN; tr|A0A1U8DXI2|A0A1U8DXI2_CAPAN; tr|A0A1U8EEV5|A0A1U8EEV5_CAPAN; tr|A0A1U8EPJ0|A0A1U8EPJ0_CAPAN; tr|A0A1U8EWU2|A0A1U8EWU2_CAPAN; tr|A0A1U8…
molecular_function	molecular transducer activity	29	tr|A0A1U8ETR1|A0A1U8ETR1_CAPAN; tr|A0A1U8F610|A0A1U8F610_CAPAN; tr|A0A1U8F839|A0A1U8F839_CAPAN; tr|A0A1U8FZ94|A0A1U8FZ94_CAPAN; tr|A0A1U8GCN1|A0A1U8GCN1_CAPAN; tr|A0A1U8GEH7|A0A1U8GEH7_CAPAN; tr|A0A1U8GUU7|A0A1U8GUU7_CAPAN; tr|B2CZJ6|B2CZJ6_CAPAN; tr|Q5DQ85|Q5DQ85_CAPAN; tr|A0A1U8DSX2|A0A1U8DSX2_CAPAN; tr|A0A1U8EJN5|A0A1U8EJN5_CAPAN; tr|A0A1U8F9B1|A0A1U8F9B1_CAPAN; tr|A0A1U8GAM9|A0A1U8GAM9_CAPAN;…
molecular_function	nucleic acid binding transcription factor activity	12	tr|A0A1U8DQT7|A0A1U8DQT7_CAPAN; tr|A0A1U8ED96|A0A1U8ED96_CAPAN; tr|A0A1U8EQ86|A0A1U8EQ86_CAPAN; tr|A0A1U8FSY8|A0A1U8FSY8_CAPAN; tr|A0A1U8FYB7|A0A1U8FYB7_CAPAN; tr|A0A1U8FZ14|A0A1U8FZ14_CAPAN; tr|A0A1U8FZJ5|A0A1U8FZJ5_CAPAN; tr|A0A1U8GDS5|A0A1U8GDS5_CAPAN; tr|A0A1U8GEI5|A0A1U8GEI5_CAPAN; tr|A0A1U8HDB3|A0A1U8HDB3_CAPAN; tr|A0A1U8HJK1|A0A1U8HJK1_CAPAN; tr|A0A1U8GQX6|A0A1U8GQX6_CAPAN;
molecular_function	protein binding transcription factor activity	8	tr|A0A1U8FV26|A0A1U8FV26_CAPAN; tr|A0A1U8FV61|A0A1U8FV61_CAPAN; tr|A0A1U8G2X3|A0A1U8G2X3_CAPAN; tr|A0A1U8E349|A0A1U8E349_CAPAN; tr|A0A1U8EGL4|A0A1U8EGL4_CAPAN; tr|A0A1U8G567|A0A1U8G567_CAPAN; tr|A0A1U8HIZ8|A0A1U8HIZ8_CAPAN; tr|S4T643|S4T643_CAPAN;
molecular_function	nutrient reservoir activity	7	tr|A0A1U8DXI2|A0A1U8DXI2_CAPAN; tr|A0A1U8E7L3|A0A1U8E7L3_CAPAN; tr|A0A1U8EMV4|A0A1U8EMV4_CAPAN; tr|A0A1U8EUF9|A0A1U8EUF9_CAPAN; tr|A0A1U8F1L0|A0A1U8F1L0_CAPAN; tr|A0A1U8G802|A0A1U8G802_CAPAN; tr|A0A1U8HA07|A0A1U8HA07_CAPAN;
molecular_function	metallochaperone activity	4	tr|A0A088DBC4|A0A088DBC4_CAPAN; tr|A0A1U8GRA1|A0A1U8GRA1_CAPAN; tr|A0A1U8GBM4|A0A1U8GBM4_CAPAN; tr|A0A1U8GIJ4|A0A1U8GIJ4_CAPAN;
molecular_function	protein tag	3	tr|A0A1U8EDJ9|A0A1U8EDJ9_CAPAN; tr|A0A1U8FER0|A0A1U8FER0_CAPAN; tr|A0A1U8HGE9|A0A1U8HGE9_CAPAN;
