# Supplementary material for: Proteomic analysis by iTRAQ-PRM provides integrated insight into mechanisms of resistance in pepper to Bemisia tabaci (Gennadius)
Source: BMC Plant Biol. 2019 Jun 21;19:270. doi: 10.1186/s12870-019-1849-0 (PMC6588876; doi:10.1186/s12870-019-1849-0)
Supplement: Supplementary file 8 — Table S5. GO cellular component enrichment of DAPs (XLSX 46 kb) [file 12870_2019_1849_MOESM8_ESM.xlsx]

## Sheet: Sheet1
			Table S5 GO biological process enrichment DAPs
		ID	Gene Ontology term	Cluster frequency	Protein frequency of use	P-value	Genes annotated to the term
		RB-RC
		GO:0051716	cellular response to stimulus	12 out of 34 genes, 35.3%	437 out of 3677 genes, 11.9%	0.000320172	tr|A0A1U8GY32|A0A1U8GY32_CAPAN, tr|A0A1U8ESV4|A0A1U8ESV4_CAPAN, tr|A0A1U8EMR4|A0A1U8EMR4_CAPAN, tr|A0A1U8EZY1|A0A1U8EZY1_CAPAN, tr|A0A1U8GAJ4|A0A1U8GAJ4_CAPAN, tr|A0A1U8G5J6|A0A1U8G5J6_CAPAN, tr|A0A1U8EN72|A0A1U8EN72_CAPAN, tr|A0A1U8FVW2|A0A1U8FVW2_CAPAN, tr|B2CZJ6|B2CZJ6_CAPAN, tr|A0A1U8H0C7|A0A1U8H0C7_CAPAN, tr|A0A1U8GWX0|A0A1U8GWX0_CAPAN, tr|A0A1U8GEC0|A0A1U8GEC0_CAPAN
		GO:0033554	cellular response to stress	9 out of 34 genes, 26.5%	269 out of 3677 genes, 7.3%	0.000539959	tr|A0A1U8ESV4|A0A1U8ESV4_CAPAN, tr|A0A1U8EMR4|A0A1U8EMR4_CAPAN, tr|A0A1U8EZY1|A0A1U8EZY1_CAPAN, tr|A0A1U8GAJ4|A0A1U8GAJ4_CAPAN, tr|A0A1U8G5J6|A0A1U8G5J6_CAPAN, tr|A0A1U8FVW2|A0A1U8FVW2_CAPAN, tr|A0A1U8H0C7|A0A1U8H0C7_CAPAN, tr|A0A1U8GWX0|A0A1U8GWX0_CAPAN, tr|A0A1U8GEC0|A0A1U8GEC0_CAPAN
		GO:0034976	response to endoplasmic reticulum stress	5 out of 34 genes, 14.7%	92 out of 3677 genes, 2.5%	0.00137804	tr|A0A1U8H0C7|A0A1U8H0C7_CAPAN, tr|A0A1U8EZY1|A0A1U8EZY1_CAPAN, tr|A0A1U8FVW2|A0A1U8FVW2_CAPAN, tr|A0A1U8GAJ4|A0A1U8GAJ4_CAPAN, tr|A0A1U8G5J6|A0A1U8G5J6_CAPAN
		GO:0042542	response to hydrogen peroxide	5 out of 34 genes, 14.7%	107 out of 3677 genes, 2.9%	0.00269743	tr|A0A1U8ESV4|A0A1U8ESV4_CAPAN, tr|A0A1U8EMR4|A0A1U8EMR4_CAPAN, tr|A0A1U8EZY1|A0A1U8EZY1_CAPAN, tr|A0A1U8GAJ4|A0A1U8GAJ4_CAPAN, tr|A0A1U8GEC0|A0A1U8GEC0_CAPAN
		GO:0000302	response to reactive oxygen species	5 out of 34 genes, 14.7%	121 out of 3677 genes, 3.3%	0.00459768	tr|A0A1U8ESV4|A0A1U8ESV4_CAPAN, tr|A0A1U8EMR4|A0A1U8EMR4_CAPAN, tr|A0A1U8EZY1|A0A1U8EZY1_CAPAN, tr|A0A1U8GAJ4|A0A1U8GAJ4_CAPAN, tr|A0A1U8GEC0|A0A1U8GEC0_CAPAN
		GO:0006457	protein folding	5 out of 34 genes, 14.7%	126 out of 3677 genes, 3.4%	0.00546453	tr|A0A1U8H0C7|A0A1U8H0C7_CAPAN, tr|A0A1U8EZY1|A0A1U8EZY1_CAPAN, tr|A0A1U8FVW2|A0A1U8FVW2_CAPAN, tr|A0A1U8GAJ4|A0A1U8GAJ4_CAPAN, tr|A0A1U8G5J6|A0A1U8G5J6_CAPAN
		GO:0006979	response to oxidative stress	6 out of 34 genes, 17.6%	183 out of 3677 genes, 5.0%	0.00586435	tr|A0A1U8ESV4|A0A1U8ESV4_CAPAN, tr|A0A1U8EMR4|A0A1U8EMR4_CAPAN, tr|A0A1U8EZY1|A0A1U8EZY1_CAPAN, tr|A0A1U8GWX0|A0A1U8GWX0_CAPAN, tr|A0A1U8GAJ4|A0A1U8GAJ4_CAPAN, tr|A0A1U8GEC0|A0A1U8GEC0_CAPAN
		GO:0006800	oxygen and reactive oxygen species metabolic process	4 out of 34 genes, 11.8%	80 out of 3677 genes, 2.2%	0.00586767	tr|A0A1U8H5G9|A0A1U8H5G9_CAPAN, tr|A0A1U8ESV4|A0A1U8ESV4_CAPAN, tr|A0A1U8EMR4|A0A1U8EMR4_CAPAN, tr|A0A1U8GEC0|A0A1U8GEC0_CAPAN
		GO:0042744	hydrogen peroxide catabolic process	3 out of 34 genes, 8.8%	59 out of 3677 genes, 1.6%	0.0165038	tr|A0A1U8ESV4|A0A1U8ESV4_CAPAN, tr|A0A1U8EMR4|A0A1U8EMR4_CAPAN, tr|A0A1U8GEC0|A0A1U8GEC0_CAPAN
		GO:0034614	cellular response to reactive oxygen species	3 out of 34 genes, 8.8%	60 out of 3677 genes, 1.6%	0.0172639	tr|A0A1U8ESV4|A0A1U8ESV4_CAPAN, tr|A0A1U8EMR4|A0A1U8EMR4_CAPAN, tr|A0A1U8GEC0|A0A1U8GEC0_CAPAN
		GO:0070301	cellular response to hydrogen peroxide	3 out of 34 genes, 8.8%	60 out of 3677 genes, 1.6%	0.0172639	tr|A0A1U8ESV4|A0A1U8ESV4_CAPAN, tr|A0A1U8EMR4|A0A1U8EMR4_CAPAN, tr|A0A1U8GEC0|A0A1U8GEC0_CAPAN
		GO:0042743	hydrogen peroxide metabolic process	3 out of 34 genes, 8.8%	70 out of 3677 genes, 1.9%	0.0259416	tr|A0A1U8ESV4|A0A1U8ESV4_CAPAN, tr|A0A1U8EMR4|A0A1U8EMR4_CAPAN, tr|A0A1U8GEC0|A0A1U8GEC0_CAPAN
		GO:0000097	sulfur amino acid biosynthetic process	4 out of 34 genes, 11.8%	131 out of 3677 genes, 3.6%	0.0312006	tr|A0A1U8F6S1|A0A1U8F6S1_CAPAN, tr|A0A1U8EMR4|A0A1U8EMR4_CAPAN, tr|A0A1U8EC90|A0A1U8EC90_CAPAN, tr|A0A1U8HD83|A0A1U8HD83_CAPAN
		GO:0006833	water transport	3 out of 34 genes, 8.8%	78 out of 3677 genes, 2.1%	0.0342973	tr|A0A1U8EMR4|A0A1U8EMR4_CAPAN, tr|A0A1U8ESR9|A0A1U8ESR9_CAPAN, tr|A0A1U8GAJ4|A0A1U8GAJ4_CAPAN
		GO:0042044	fluid transport	3 out of 34 genes, 8.8%	78 out of 3677 genes, 2.1%	0.0342973	tr|A0A1U8EMR4|A0A1U8EMR4_CAPAN, tr|A0A1U8ESR9|A0A1U8ESR9_CAPAN, tr|A0A1U8GAJ4|A0A1U8GAJ4_CAPAN
		GO:0034599	cellular response to oxidative stress	3 out of 34 genes, 8.8%	82 out of 3677 genes, 2.2%	0.038943	tr|A0A1U8ESV4|A0A1U8ESV4_CAPAN, tr|A0A1U8EMR4|A0A1U8EMR4_CAPAN, tr|A0A1U8GEC0|A0A1U8GEC0_CAPAN
		GO:0031668	cellular response to extracellular stimulus	2 out of 34 genes, 5.9%	35 out of 3677 genes, 1.0%	0.0408252	tr|A0A1U8H0C7|A0A1U8H0C7_CAPAN, tr|A0A1U8GWX0|A0A1U8GWX0_CAPAN
		GO:0006950	response to stress	13 out of 34 genes, 38.2%	885 out of 3677 genes, 24.1%	0.0457322	tr|A0A1U8ESV4|A0A1U8ESV4_CAPAN, tr|A0A1U8EMR4|A0A1U8EMR4_CAPAN, tr|A0A1U8EZY1|A0A1U8EZY1_CAPAN, tr|A0A1U8ESR9|A0A1U8ESR9_CAPAN, tr|Q42493|Q42493_CAPAN, tr|A0A1U8FME6|A0A1U8FME6_CAPAN, tr|A0A1U8GAJ4|A0A1U8GAJ4_CAPAN, tr|A0A1U8G5J6|A0A1U8G5J6_CAPAN, tr|A0A1U8E530|A0A1U8E530_CAPAN, tr|A0A1U8FVW2|A0A1U8FVW2_CAPAN, tr|A0A1U8H0C7|A0A1U8H0C7_CAPAN, tr|A0A1U8GWX0|A0A1U8GWX0_CAPAN, tr|A0A1U8GEC0|A0A1U8GEC…
		GO:0050896	response to stimulus	17 out of 34 genes, 50.0%	1275 out of 3677 genes, 34.7%	0.0464445	tr|A0A1U8GY32|A0A1U8GY32_CAPAN, tr|A0A1U8ESV4|A0A1U8ESV4_CAPAN, tr|A0A1U8EMR4|A0A1U8EMR4_CAPAN, tr|A0A1U8EZY1|A0A1U8EZY1_CAPAN, tr|A0A1U8ESR9|A0A1U8ESR9_CAPAN, tr|Q42493|Q42493_CAPAN, tr|A0A1U8FME6|A0A1U8FME6_CAPAN, tr|A0A1U8GAJ4|A0A1U8GAJ4_CAPAN, tr|A0A1U8G5J6|A0A1U8G5J6_CAPAN, tr|A0A1U8E530|A0A1U8E530_CAPAN, tr|A0A1U8EN72|A0A1U8EN72_CAPAN, tr|A0A1U8H0C7|A0A1U8H0C7_CAPAN, tr|A0A1U8FVW2|A0A1U8FVW…
		GO:0009991	response to extracellular stimulus	2 out of 34 genes, 5.9%	39 out of 3677 genes, 1.1%	0.0496945	tr|A0A1U8H0C7|A0A1U8H0C7_CAPAN, tr|A0A1U8GWX0|A0A1U8GWX0_CAPAN
		SB-SC
		GO:0042744	hydrogen peroxide catabolic process	3 out of 16 genes, 18.8%	59 out of 3677 genes, 1.6%	0.00189463	tr|A0A1U8DX55|A0A1U8DX55_CAPAN, tr|O78327|O78327_CAPAN, tr|A0A1U8GEC0|A0A1U8GEC0_CAPAN
		GO:0034614	cellular response to reactive oxygen species	3 out of 16 genes, 18.8%	60 out of 3677 genes, 1.6%	0.00198904	tr|A0A1U8DX55|A0A1U8DX55_CAPAN, tr|O78327|O78327_CAPAN, tr|A0A1U8GEC0|A0A1U8GEC0_CAPAN
		GO:0070301	cellular response to hydrogen peroxide	3 out of 16 genes, 18.8%	60 out of 3677 genes, 1.6%	0.00198904	tr|A0A1U8DX55|A0A1U8DX55_CAPAN, tr|O78327|O78327_CAPAN, tr|A0A1U8GEC0|A0A1U8GEC0_CAPAN
		GO:0042743	hydrogen peroxide metabolic process	3 out of 16 genes, 18.8%	70 out of 3677 genes, 1.9%	0.00309816	tr|A0A1U8DX55|A0A1U8DX55_CAPAN, tr|O78327|O78327_CAPAN, tr|A0A1U8GEC0|A0A1U8GEC0_CAPAN
		GO:0033554	cellular response to stress	5 out of 16 genes, 31.2%	269 out of 3677 genes, 7.3%	0.00450721	tr|A0A1U8DX55|A0A1U8DX55_CAPAN, tr|O78327|O78327_CAPAN, tr|A0A1U8GX36|A0A1U8GX36_CAPAN, tr|A0A1U8HK56|A0A1U8HK56_CAPAN, tr|A0A1U8GEC0|A0A1U8GEC0_CAPAN
		GO:0006800	oxygen and reactive oxygen species metabolic process	3 out of 16 genes, 18.8%	80 out of 3677 genes, 2.2%	0.00452785	tr|A0A1U8DX55|A0A1U8DX55_CAPAN, tr|O78327|O78327_CAPAN, tr|A0A1U8GEC0|A0A1U8GEC0_CAPAN
		GO:0034599	cellular response to oxidative stress	3 out of 16 genes, 18.8%	82 out of 3677 genes, 2.2%	0.00485463	tr|A0A1U8DX55|A0A1U8DX55_CAPAN, tr|O78327|O78327_CAPAN, tr|A0A1U8GEC0|A0A1U8GEC0_CAPAN
		GO:0015977	carbon utilization by fixation of carbon dioxide	2 out of 16 genes, 12.5%	26 out of 3677 genes, 0.7%	0.00542946	tr|O78327|O78327_CAPAN, tr|A0A1U8HK56|A0A1U8HK56_CAPAN
		GO:0015976	carbon utilization	2 out of 16 genes, 12.5%	30 out of 3677 genes, 0.8%	0.0071938	tr|O78327|O78327_CAPAN, tr|A0A1U8HK56|A0A1U8HK56_CAPAN
		GO:0042542	response to hydrogen peroxide	3 out of 16 genes, 18.8%	107 out of 3677 genes, 2.9%	0.0101792	tr|A0A1U8DX55|A0A1U8DX55_CAPAN, tr|O78327|O78327_CAPAN, tr|A0A1U8GEC0|A0A1U8GEC0_CAPAN
		GO:0000302	response to reactive oxygen species	3 out of 16 genes, 18.8%	121 out of 3677 genes, 3.3%	0.0142279	tr|A0A1U8DX55|A0A1U8DX55_CAPAN, tr|O78327|O78327_CAPAN, tr|A0A1U8GEC0|A0A1U8GEC0_CAPAN
		GO:0042546	cell wall biogenesis	2 out of 16 genes, 12.5%	53 out of 3677 genes, 1.4%	0.0215	tr|A0A1U8FQ91|A0A1U8FQ91_CAPAN, tr|O78327|O78327_CAPAN
		GO:0009750	response to fructose stimulus	2 out of 16 genes, 12.5%	54 out of 3677 genes, 1.5%	0.0222706	tr|O78327|O78327_CAPAN, tr|A0A1U8HK56|A0A1U8HK56_CAPAN
		GO:0044036	cell wall macromolecule metabolic process	2 out of 16 genes, 12.5%	54 out of 3677 genes, 1.5%	0.0222706	tr|A0A1U8FQ91|A0A1U8FQ91_CAPAN, tr|A0A1U8FME6|A0A1U8FME6_CAPAN
		GO:0045454	cell redox homeostasis	2 out of 16 genes, 12.5%	65 out of 3677 genes, 1.8%	0.0314843	tr|A0A1U8E6R6|A0A1U8E6R6_CAPAN, tr|A0A1U8GX36|A0A1U8GX36_CAPAN
		GO:0051716	cellular response to stimulus	5 out of 16 genes, 31.2%	437 out of 3677 genes, 11.9%	0.0332287	tr|A0A1U8DX55|A0A1U8DX55_CAPAN, tr|O78327|O78327_CAPAN, tr|A0A1U8GX36|A0A1U8GX36_CAPAN, tr|A0A1U8HK56|A0A1U8HK56_CAPAN, tr|A0A1U8GEC0|A0A1U8GEC0_CAPAN
		GO:0006972	hyperosmotic response	2 out of 16 genes, 12.5%	70 out of 3677 genes, 1.9%	0.036097	tr|O78327|O78327_CAPAN, tr|A0A1U8HK56|A0A1U8HK56_CAPAN
		GO:0009746	response to hexose stimulus	2 out of 16 genes, 12.5%	72 out of 3677 genes, 2.0%	0.0380125	tr|O78327|O78327_CAPAN, tr|A0A1U8HK56|A0A1U8HK56_CAPAN
		GO:0034284	response to monosaccharide stimulus	2 out of 16 genes, 12.5%	72 out of 3677 genes, 2.0%	0.0380125	tr|O78327|O78327_CAPAN, tr|A0A1U8HK56|A0A1U8HK56_CAPAN
		GO:0055114	oxidation reduction	5 out of 16 genes, 31.2%	461 out of 3677 genes, 12.5%	0.0407658	tr|F2YL87|F2YL87_CAPAN, tr|A0A1U8E6R6|A0A1U8E6R6_CAPAN, tr|A0A1U8GEC0|A0A1U8GEC0_CAPAN, tr|J7H3N5|J7H3N5_CAPAN, tr|A0A1U8E8C1|A0A1U8E8C1_CAPAN
		GO:0006979	response to oxidative stress	3 out of 16 genes, 18.8%	183 out of 3677 genes, 5.0%	0.0420747	tr|A0A1U8DX55|A0A1U8DX55_CAPAN, tr|O78327|O78327_CAPAN, tr|A0A1U8GEC0|A0A1U8GEC0_CAPAN
		GO:0006833	water transport	2 out of 16 genes, 12.5%	78 out of 3677 genes, 2.1%	0.0439902	tr|O78327|O78327_CAPAN, tr|A0A1U8HK56|A0A1U8HK56_CAPAN
		GO:0042044	fluid transport	2 out of 16 genes, 12.5%	78 out of 3677 genes, 2.1%	0.0439902	tr|O78327|O78327_CAPAN, tr|A0A1U8HK56|A0A1U8HK56_CAPAN
		RC-SC
		GO:0015979	photosynthesis	21 out of 64 genes, 32.8%	269 out of 3677 genes, 7.3%	1.53909e-09	tr|A0A1U8FHQ4|A0A1U8FHQ4_CAPAN, tr|A0A1U8FQ68|A0A1U8FQ68_CAPAN, tr|A0A1U8H5Z0|A0A1U8H5Z0_CAPAN, tr|A0A1U8E7H4|A0A1U8E7H4_CAPAN, tr|A0A1U8DZQ7|A0A1U8DZQ7_CAPAN, tr|A0A1U8GDS4|A0A1U8GDS4_CAPAN, tr|A0A1U8GVK4|A0A1U8GVK4_CAPAN, tr|A0A1U8FMQ7|A0A1U8FMQ7_CAPAN, tr|A0A1U8GZ15|A0A1U8GZ15_CAPAN, tr|A0A1U8FQ55|A0A1U8FQ55_CAPAN, tr|A0A1U8EAE0|A0A1U8EAE0_CAPAN, tr|A0A1U8GUM8|A0A1U8GUM8_CAPAN, tr|A0A1U8FGM0|A…
		GO:0009657	plastid organization	17 out of 64 genes, 26.6%	217 out of 3677 genes, 5.9%	7.93177e-08	tr|A0A1U8FHQ4|A0A1U8FHQ4_CAPAN, tr|A0A1U8FQ68|A0A1U8FQ68_CAPAN, tr|A0A1U8H5G9|A0A1U8H5G9_CAPAN, tr|A0A1U8H5Z0|A0A1U8H5Z0_CAPAN, tr|A0A1U8DZQ7|A0A1U8DZQ7_CAPAN, tr|A0A1U8EJC2|A0A1U8EJC2_CAPAN, tr|A0A1U8ELM1|A0A1U8ELM1_CAPAN, tr|A0A1U8FMQ7|A0A1U8FMQ7_CAPAN, tr|A0A1U8GZ15|A0A1U8GZ15_CAPAN, tr|A0A1U8FGM0|A0A1U8FGM0_CAPAN, tr|A0A1U8EAE0|A0A1U8EAE0_CAPAN, tr|A0A1U8FUM0|A0A1U8FUM0_CAPAN, tr|A0A1U8GAG1|A…
		GO:0006733	oxidoreduction coenzyme metabolic process	15 out of 64 genes, 23.4%	167 out of 3677 genes, 4.5%	8.82819e-08	tr|A0A1U8FHQ4|A0A1U8FHQ4_CAPAN, tr|A0A1U8FQ68|A0A1U8FQ68_CAPAN, tr|A0A1U8FUM0|A0A1U8FUM0_CAPAN, tr|A0A1U8FNB3|A0A1U8FNB3_CAPAN, tr|A0A1U8EL92|A0A1U8EL92_CAPAN, tr|A0A1U8GAG1|A0A1U8GAG1_CAPAN, tr|A0A1U8HDS6|A0A1U8HDS6_CAPAN, tr|A0A1U8E6P3|A0A1U8E6P3_CAPAN, tr|A0A1U8DZQ7|A0A1U8DZQ7_CAPAN, tr|A0A1U8HKG3|A0A1U8HKG3_CAPAN, tr|O78327|O78327_CAPAN, tr|A0A1U8FMQ7|A0A1U8FMQ7_CAPAN, tr|A0A1U8GZ15|A0A1U8GZ1…
		GO:0019684	photosynthesis, light reaction	16 out of 64 genes, 25.0%	200 out of 3677 genes, 5.4%	1.55685e-07	tr|A0A1U8FHQ4|A0A1U8FHQ4_CAPAN, tr|A0A1U8FQ68|A0A1U8FQ68_CAPAN, tr|A0A1U8EAE0|A0A1U8EAE0_CAPAN, tr|A0A1U8GUM8|A0A1U8GUM8_CAPAN, tr|A0A1U8FGM0|A0A1U8FGM0_CAPAN, tr|A0A1U8FUM0|A0A1U8FUM0_CAPAN, tr|A0A1U8GAG1|A0A1U8GAG1_CAPAN, tr|A0A1U8HDS6|A0A1U8HDS6_CAPAN, tr|A0A1U8E7H4|A0A1U8E7H4_CAPAN, tr|A0A1U8E7Q2|A0A1U8E7Q2_CAPAN, tr|A0A1U8DZQ7|A0A1U8DZQ7_CAPAN, tr|A0A1U8GVK4|A0A1U8GVK4_CAPAN, tr|A0A1U8FMQ7|A…
		GO:0009814	defense response, incompatible interaction	12 out of 64 genes, 18.8%	111 out of 3677 genes, 3.0%	2.77316e-07	tr|A0A1U8EAE0|A0A1U8EAE0_CAPAN, tr|A0A1U8GUM8|A0A1U8GUM8_CAPAN, tr|A0A1U8HFF2|A0A1U8HFF2_CAPAN, tr|A0A1U8GVQ2|A0A1U8GVQ2_CAPAN, tr|A0A1U8FYP5|A0A1U8FYP5_CAPAN, tr|A0A1U8HDS6|A0A1U8HDS6_CAPAN, tr|A0A1U8E7H4|A0A1U8E7H4_CAPAN, tr|A0A1U8E7Q2|A0A1U8E7Q2_CAPAN, tr|A0A1U8FMQ7|A0A1U8FMQ7_CAPAN, tr|A0A1U8GZ15|A0A1U8GZ15_CAPAN, tr|A0A1U8HDT5|A0A1U8HDT5_CAPAN, tr|A0A1U8FQ55|A0A1U8FQ55_CAPAN
		GO:0009696	salicylic acid metabolic process	8 out of 64 genes, 12.5%	41 out of 3677 genes, 1.1%	3.27451e-07	tr|A0A1U8E7H4|A0A1U8E7H4_CAPAN, tr|A0A1U8E7Q2|A0A1U8E7Q2_CAPAN, tr|A0A1U8EAE0|A0A1U8EAE0_CAPAN, tr|A0A1U8GZ15|A0A1U8GZ15_CAPAN, tr|A0A1U8FMQ7|A0A1U8FMQ7_CAPAN, tr|A0A1U8HDT5|A0A1U8HDT5_CAPAN, tr|A0A1U8HDS6|A0A1U8HDS6_CAPAN, tr|A0A1U8FQ55|A0A1U8FQ55_CAPAN
		GO:0006732	coenzyme metabolic process	18 out of 64 genes, 28.1%	298 out of 3677 genes, 8.1%	1.58567e-06	tr|A0A1U8FHQ4|A0A1U8FHQ4_CAPAN, tr|A0A1U8FQ68|A0A1U8FQ68_CAPAN, tr|A0A1U8EL92|A0A1U8EL92_CAPAN, tr|A0A1U8E6P3|A0A1U8E6P3_CAPAN, tr|A0A1U8DZQ7|A0A1U8DZQ7_CAPAN, tr|K4FWQ6|K4FWQ6_CAPAN, tr|A0A1U8FMQ7|A0A1U8FMQ7_CAPAN, tr|A0A1U8GZ15|A0A1U8GZ15_CAPAN, tr|A0A1U8FUM0|A0A1U8FUM0_CAPAN, tr|A0A1U8FNB3|A0A1U8FNB3_CAPAN, tr|A0A1U8GAG1|A0A1U8GAG1_CAPAN, tr|A0A1U8HDS6|A0A1U8HDS6_CAPAN, tr|A0A1U8GBS1|A0A1U8GBS…
		GO:0006091	generation of precursor metabolites and energy	22 out of 64 genes, 34.4%	438 out of 3677 genes, 11.9%	1.85736e-06	tr|A0A1U8FHQ4|A0A1U8FHQ4_CAPAN, tr|A0A1U8FQ68|A0A1U8FQ68_CAPAN, tr|A0A1U8E7H4|A0A1U8E7H4_CAPAN, tr|A0A1U8E6P3|A0A1U8E6P3_CAPAN, tr|A0A1U8DZQ7|A0A1U8DZQ7_CAPAN, tr|K4FWQ6|K4FWQ6_CAPAN, tr|A0A1U8GVK4|A0A1U8GVK4_CAPAN, tr|A0A1U8FMQ7|A0A1U8FMQ7_CAPAN, tr|A0A1U8GZ15|A0A1U8GZ15_CAPAN, tr|A0A1U8FQ55|A0A1U8FQ55_CAPAN, tr|A0A1U8EAE0|A0A1U8EAE0_CAPAN, tr|A0A1U8GUM8|A0A1U8GUM8_CAPAN, tr|A0A1U8FGM0|A0A1U8FGM…
		GO:0006098	pentose-phosphate shunt	12 out of 64 genes, 18.8%	135 out of 3677 genes, 3.7%	2.35595e-06	tr|A0A1U8FHQ4|A0A1U8FHQ4_CAPAN, tr|A0A1U8FQ68|A0A1U8FQ68_CAPAN, tr|A0A1U8FNB3|A0A1U8FNB3_CAPAN, tr|A0A1U8GAG1|A0A1U8GAG1_CAPAN, tr|A0A1U8HDS6|A0A1U8HDS6_CAPAN, tr|A0A1U8E6P3|A0A1U8E6P3_CAPAN, tr|A0A1U8DZQ7|A0A1U8DZQ7_CAPAN, tr|A0A1U8HKG3|A0A1U8HKG3_CAPAN, tr|O78327|O78327_CAPAN, tr|A0A1U8FMQ7|A0A1U8FMQ7_CAPAN, tr|A0A1U8GZ15|A0A1U8GZ15_CAPAN, tr|A0A1U8HDT5|A0A1U8HDT5_CAPAN
		GO:0006740	NADPH regeneration	12 out of 64 genes, 18.8%	136 out of 3677 genes, 3.7%	2.54941e-06	tr|A0A1U8FHQ4|A0A1U8FHQ4_CAPAN, tr|A0A1U8FQ68|A0A1U8FQ68_CAPAN, tr|A0A1U8FNB3|A0A1U8FNB3_CAPAN, tr|A0A1U8GAG1|A0A1U8GAG1_CAPAN, tr|A0A1U8HDS6|A0A1U8HDS6_CAPAN, tr|A0A1U8E6P3|A0A1U8E6P3_CAPAN, tr|A0A1U8DZQ7|A0A1U8DZQ7_CAPAN, tr|A0A1U8HKG3|A0A1U8HKG3_CAPAN, tr|O78327|O78327_CAPAN, tr|A0A1U8FMQ7|A0A1U8FMQ7_CAPAN, tr|A0A1U8GZ15|A0A1U8GZ15_CAPAN, tr|A0A1U8HDT5|A0A1U8HDT5_CAPAN
		GO:0006739	NADP metabolic process	12 out of 64 genes, 18.8%	138 out of 3677 genes, 3.8%	2.979e-06	tr|A0A1U8FHQ4|A0A1U8FHQ4_CAPAN, tr|A0A1U8FQ68|A0A1U8FQ68_CAPAN, tr|A0A1U8FNB3|A0A1U8FNB3_CAPAN, tr|A0A1U8GAG1|A0A1U8GAG1_CAPAN, tr|A0A1U8HDS6|A0A1U8HDS6_CAPAN, tr|A0A1U8E6P3|A0A1U8E6P3_CAPAN, tr|A0A1U8DZQ7|A0A1U8DZQ7_CAPAN, tr|A0A1U8HKG3|A0A1U8HKG3_CAPAN, tr|O78327|O78327_CAPAN, tr|A0A1U8FMQ7|A0A1U8FMQ7_CAPAN, tr|A0A1U8GZ15|A0A1U8GZ15_CAPAN, tr|A0A1U8HDT5|A0A1U8HDT5_CAPAN
		GO:0006769	nicotinamide metabolic process	12 out of 64 genes, 18.8%	141 out of 3677 genes, 3.8%	3.74361e-06	tr|A0A1U8FHQ4|A0A1U8FHQ4_CAPAN, tr|A0A1U8FQ68|A0A1U8FQ68_CAPAN, tr|A0A1U8FNB3|A0A1U8FNB3_CAPAN, tr|A0A1U8GAG1|A0A1U8GAG1_CAPAN, tr|A0A1U8HDS6|A0A1U8HDS6_CAPAN, tr|A0A1U8E6P3|A0A1U8E6P3_CAPAN, tr|A0A1U8DZQ7|A0A1U8DZQ7_CAPAN, tr|A0A1U8HKG3|A0A1U8HKG3_CAPAN, tr|O78327|O78327_CAPAN, tr|A0A1U8FMQ7|A0A1U8FMQ7_CAPAN, tr|A0A1U8GZ15|A0A1U8GZ15_CAPAN, tr|A0A1U8HDT5|A0A1U8HDT5_CAPAN
		GO:0045087	innate immune response	12 out of 64 genes, 18.8%	141 out of 3677 genes, 3.8%	3.74361e-06	tr|A0A1U8EAE0|A0A1U8EAE0_CAPAN, tr|A0A1U8GUM8|A0A1U8GUM8_CAPAN, tr|A0A1U8HFF2|A0A1U8HFF2_CAPAN, tr|A0A1U8GVQ2|A0A1U8GVQ2_CAPAN, tr|A0A1U8FYP5|A0A1U8FYP5_CAPAN, tr|A0A1U8HDS6|A0A1U8HDS6_CAPAN, tr|A0A1U8E7H4|A0A1U8E7H4_CAPAN, tr|A0A1U8E7Q2|A0A1U8E7Q2_CAPAN, tr|A0A1U8FMQ7|A0A1U8FMQ7_CAPAN, tr|A0A1U8GZ15|A0A1U8GZ15_CAPAN, tr|A0A1U8HDT5|A0A1U8HDT5_CAPAN, tr|A0A1U8FQ55|A0A1U8FQ55_CAPAN
		GO:0006766	vitamin metabolic process	14 out of 64 genes, 21.9%	196 out of 3677 genes, 5.3%	4.24113e-06	tr|A0A1U8FHQ4|A0A1U8FHQ4_CAPAN, tr|A0A1U8FQ68|A0A1U8FQ68_CAPAN, tr|A0A1U8FUM0|A0A1U8FUM0_CAPAN, tr|A0A1U8FNB3|A0A1U8FNB3_CAPAN, tr|A0A1U8EL92|A0A1U8EL92_CAPAN, tr|A0A1U8GAG1|A0A1U8GAG1_CAPAN, tr|A0A1U8HDS6|A0A1U8HDS6_CAPAN, tr|A0A1U8E6P3|A0A1U8E6P3_CAPAN, tr|A0A1U8DZQ7|A0A1U8DZQ7_CAPAN, tr|A0A1U8HKG3|A0A1U8HKG3_CAPAN, tr|O78327|O78327_CAPAN, tr|A0A1U8FMQ7|A0A1U8FMQ7_CAPAN, tr|A0A1U8GZ15|A0A1U8GZ1…
		GO:0009820	alkaloid metabolic process	12 out of 64 genes, 18.8%	143 out of 3677 genes, 3.9%	4.34513e-06	tr|A0A1U8FHQ4|A0A1U8FHQ4_CAPAN, tr|A0A1U8FQ68|A0A1U8FQ68_CAPAN, tr|A0A1U8FNB3|A0A1U8FNB3_CAPAN, tr|A0A1U8GAG1|A0A1U8GAG1_CAPAN, tr|A0A1U8HDS6|A0A1U8HDS6_CAPAN, tr|A0A1U8E6P3|A0A1U8E6P3_CAPAN, tr|A0A1U8DZQ7|A0A1U8DZQ7_CAPAN, tr|A0A1U8HKG3|A0A1U8HKG3_CAPAN, tr|O78327|O78327_CAPAN, tr|A0A1U8FMQ7|A0A1U8FMQ7_CAPAN, tr|A0A1U8GZ15|A0A1U8GZ15_CAPAN, tr|A0A1U8HDT5|A0A1U8HDT5_CAPAN
		GO:0046496	nicotinamide nucleotide metabolic process	12 out of 64 genes, 18.8%	144 out of 3677 genes, 3.9%	4.67672e-06	tr|A0A1U8FHQ4|A0A1U8FHQ4_CAPAN, tr|A0A1U8FQ68|A0A1U8FQ68_CAPAN, tr|A0A1U8FNB3|A0A1U8FNB3_CAPAN, tr|A0A1U8GAG1|A0A1U8GAG1_CAPAN, tr|A0A1U8HDS6|A0A1U8HDS6_CAPAN, tr|A0A1U8E6P3|A0A1U8E6P3_CAPAN, tr|A0A1U8DZQ7|A0A1U8DZQ7_CAPAN, tr|A0A1U8HKG3|A0A1U8HKG3_CAPAN, tr|O78327|O78327_CAPAN, tr|A0A1U8FMQ7|A0A1U8FMQ7_CAPAN, tr|A0A1U8GZ15|A0A1U8GZ15_CAPAN, tr|A0A1U8HDT5|A0A1U8HDT5_CAPAN
		GO:0019362	pyridine nucleotide metabolic process	12 out of 64 genes, 18.8%	145 out of 3677 genes, 3.9%	5.03045e-06	tr|A0A1U8FHQ4|A0A1U8FHQ4_CAPAN, tr|A0A1U8FQ68|A0A1U8FQ68_CAPAN, tr|A0A1U8FNB3|A0A1U8FNB3_CAPAN, tr|A0A1U8GAG1|A0A1U8GAG1_CAPAN, tr|A0A1U8HDS6|A0A1U8HDS6_CAPAN, tr|A0A1U8E6P3|A0A1U8E6P3_CAPAN, tr|A0A1U8DZQ7|A0A1U8DZQ7_CAPAN, tr|A0A1U8HKG3|A0A1U8HKG3_CAPAN, tr|O78327|O78327_CAPAN, tr|A0A1U8FMQ7|A0A1U8FMQ7_CAPAN, tr|A0A1U8GZ15|A0A1U8GZ15_CAPAN, tr|A0A1U8HDT5|A0A1U8HDT5_CAPAN
		GO:0006955	immune response	12 out of 64 genes, 18.8%	150 out of 3677 genes, 4.1%	7.17749e-06	tr|A0A1U8EAE0|A0A1U8EAE0_CAPAN, tr|A0A1U8GUM8|A0A1U8GUM8_CAPAN, tr|A0A1U8HFF2|A0A1U8HFF2_CAPAN, tr|A0A1U8GVQ2|A0A1U8GVQ2_CAPAN, tr|A0A1U8FYP5|A0A1U8FYP5_CAPAN, tr|A0A1U8HDS6|A0A1U8HDS6_CAPAN, tr|A0A1U8E7H4|A0A1U8E7H4_CAPAN, tr|A0A1U8E7Q2|A0A1U8E7Q2_CAPAN, tr|A0A1U8FMQ7|A0A1U8FMQ7_CAPAN, tr|A0A1U8GZ15|A0A1U8GZ15_CAPAN, tr|A0A1U8HDT5|A0A1U8HDT5_CAPAN, tr|A0A1U8FQ55|A0A1U8FQ55_CAPAN
		GO:0051186	cofactor metabolic process	20 out of 64 genes, 31.2%	405 out of 3677 genes, 11.0%	8.51146e-06	tr|A0A1U8FHQ4|A0A1U8FHQ4_CAPAN, tr|A0A1U8FQ68|A0A1U8FQ68_CAPAN, tr|A0A1U8EL92|A0A1U8EL92_CAPAN, tr|A0A1U8H5Z0|A0A1U8H5Z0_CAPAN, tr|A0A1U8E6P3|A0A1U8E6P3_CAPAN, tr|A0A1U8DZQ7|A0A1U8DZQ7_CAPAN, tr|K4FWQ6|K4FWQ6_CAPAN, tr|A0A1U8FMQ7|A0A1U8FMQ7_CAPAN, tr|A0A1U8GZ15|A0A1U8GZ15_CAPAN, tr|A0A1U8EJC2|A0A1U8EJC2_CAPAN, tr|A0A1U8FUM0|A0A1U8FUM0_CAPAN, tr|A0A1U8FNB3|A0A1U8FNB3_CAPAN, tr|A0A1U8GAG1|A0A1U8GAG…
		GO:0009069	serine family amino acid metabolic process	11 out of 64 genes, 17.2%	128 out of 3677 genes, 3.5%	9.14018e-06	tr|A0A1U8FHQ4|A0A1U8FHQ4_CAPAN, tr|A0A1U8EAE0|A0A1U8EAE0_CAPAN, tr|A0A1U8FUM0|A0A1U8FUM0_CAPAN, tr|A0A1U8FNB3|A0A1U8FNB3_CAPAN, tr|A0A1U8EL92|A0A1U8EL92_CAPAN, tr|A0A1U8HDS6|A0A1U8HDS6_CAPAN, tr|A0A1U8E7Q2|A0A1U8E7Q2_CAPAN, tr|O78327|O78327_CAPAN, tr|A0A1U8GZ15|A0A1U8GZ15_CAPAN, tr|A0A1U8HDT5|A0A1U8HDT5_CAPAN, tr|A0A1U8FQ55|A0A1U8FQ55_CAPAN
		GO:0002376	immune system process	12 out of 64 genes, 18.8%	155 out of 3677 genes, 4.2%	1.0094e-05	tr|A0A1U8EAE0|A0A1U8EAE0_CAPAN, tr|A0A1U8GUM8|A0A1U8GUM8_CAPAN, tr|A0A1U8HFF2|A0A1U8HFF2_CAPAN, tr|A0A1U8GVQ2|A0A1U8GVQ2_CAPAN, tr|A0A1U8FYP5|A0A1U8FYP5_CAPAN, tr|A0A1U8HDS6|A0A1U8HDS6_CAPAN, tr|A0A1U8E7H4|A0A1U8E7H4_CAPAN, tr|A0A1U8E7Q2|A0A1U8E7Q2_CAPAN, tr|A0A1U8FMQ7|A0A1U8FMQ7_CAPAN, tr|A0A1U8GZ15|A0A1U8GZ15_CAPAN, tr|A0A1U8HDT5|A0A1U8HDT5_CAPAN, tr|A0A1U8FQ55|A0A1U8FQ55_CAPAN
		GO:0019344	cysteine biosynthetic process	9 out of 64 genes, 14.1%	95 out of 3677 genes, 2.6%	2.98521e-05	tr|A0A1U8FHQ4|A0A1U8FHQ4_CAPAN, tr|A0A1U8EAE0|A0A1U8EAE0_CAPAN, tr|A0A1U8FUM0|A0A1U8FUM0_CAPAN, tr|A0A1U8FNB3|A0A1U8FNB3_CAPAN, tr|A0A1U8HDS6|A0A1U8HDS6_CAPAN, tr|A0A1U8E7Q2|A0A1U8E7Q2_CAPAN, tr|O78327|O78327_CAPAN, tr|A0A1U8GZ15|A0A1U8GZ15_CAPAN, tr|A0A1U8HDT5|A0A1U8HDT5_CAPAN
		GO:0044272	sulfur compound biosynthetic process	13 out of 64 genes, 20.3%	202 out of 3677 genes, 5.5%	3.07925e-05	tr|A0A1U8FHQ4|A0A1U8FHQ4_CAPAN, tr|A0A1U8EAE0|A0A1U8EAE0_CAPAN, tr|A0A1U8FUM0|A0A1U8FUM0_CAPAN, tr|A0A1U8FNB3|A0A1U8FNB3_CAPAN, tr|A0A1U8EL92|A0A1U8EL92_CAPAN, tr|A0A1U8GAG1|A0A1U8GAG1_CAPAN, tr|A0A1U8HDS6|A0A1U8HDS6_CAPAN, tr|A0A1U8E7Q2|A0A1U8E7Q2_CAPAN, tr|A0A1U8HKG3|A0A1U8HKG3_CAPAN, tr|O78327|O78327_CAPAN, tr|A0A1U8FMQ7|A0A1U8FMQ7_CAPAN, tr|A0A1U8GZ15|A0A1U8GZ15_CAPAN, tr|A0A1U8HDT5|A0A1U8HDT…
		GO:0009416	response to light stimulus	15 out of 64 genes, 23.4%	266 out of 3677 genes, 7.2%	3.31058e-05	tr|A0A1U8FHQ4|A0A1U8FHQ4_CAPAN, tr|A0A1U8FQ68|A0A1U8FQ68_CAPAN, tr|A0A1U8H3L5|A0A1U8H3L5_CAPAN, tr|A0A1U8EAE0|A0A1U8EAE0_CAPAN, tr|A0A1U8FMA2|A0A1U8FMA2_CAPAN, tr|A0A1U8GVQ2|A0A1U8GVQ2_CAPAN, tr|A0A1U8EL92|A0A1U8EL92_CAPAN, tr|A0A1U8GAG1|A0A1U8GAG1_CAPAN, tr|A0A1U8H5Z0|A0A1U8H5Z0_CAPAN, tr|A0A1U8E7H4|A0A1U8E7H4_CAPAN, tr|A0A1U8E6P3|A0A1U8E6P3_CAPAN, tr|A0A1U8DZQ7|A0A1U8DZQ7_CAPAN, tr|A0A1U8HKG3|A…
		GO:0006534	cysteine metabolic process	9 out of 64 genes, 14.1%	98 out of 3677 genes, 2.7%	3.83714e-05	tr|A0A1U8FHQ4|A0A1U8FHQ4_CAPAN, tr|A0A1U8EAE0|A0A1U8EAE0_CAPAN, tr|A0A1U8FUM0|A0A1U8FUM0_CAPAN, tr|A0A1U8FNB3|A0A1U8FNB3_CAPAN, tr|A0A1U8HDS6|A0A1U8HDS6_CAPAN, tr|A0A1U8E7Q2|A0A1U8E7Q2_CAPAN, tr|O78327|O78327_CAPAN, tr|A0A1U8GZ15|A0A1U8GZ15_CAPAN, tr|A0A1U8HDT5|A0A1U8HDT5_CAPAN
		GO:0009117	nucleotide metabolic process	16 out of 64 genes, 25.0%	304 out of 3677 genes, 8.3%	4.03369e-05	tr|A0A1U8FHQ4|A0A1U8FHQ4_CAPAN, tr|A0A1U8FQ68|A0A1U8FQ68_CAPAN, tr|A0A1U8H3L5|A0A1U8H3L5_CAPAN, tr|A0A1U8GUM8|A0A1U8GUM8_CAPAN, tr|A0A1U8FUM0|A0A1U8FUM0_CAPAN, tr|A0A1U8FNB3|A0A1U8FNB3_CAPAN, tr|A0A1U8EL92|A0A1U8EL92_CAPAN, tr|A0A1U8GAG1|A0A1U8GAG1_CAPAN, tr|A0A1U8HDS6|A0A1U8HDS6_CAPAN, tr|A0A1U8E6P3|A0A1U8E6P3_CAPAN, tr|A0A1U8DZQ7|A0A1U8DZQ7_CAPAN, tr|A0A1U8HKG3|A0A1U8HKG3_CAPAN, tr|O78327|O7832…
		GO:0009314	response to radiation	15 out of 64 genes, 23.4%	271 out of 3677 genes, 7.4%	4.12741e-05	tr|A0A1U8FHQ4|A0A1U8FHQ4_CAPAN, tr|A0A1U8FQ68|A0A1U8FQ68_CAPAN, tr|A0A1U8H3L5|A0A1U8H3L5_CAPAN, tr|A0A1U8EAE0|A0A1U8EAE0_CAPAN, tr|A0A1U8FMA2|A0A1U8FMA2_CAPAN, tr|A0A1U8GVQ2|A0A1U8GVQ2_CAPAN, tr|A0A1U8EL92|A0A1U8EL92_CAPAN, tr|A0A1U8GAG1|A0A1U8GAG1_CAPAN, tr|A0A1U8H5Z0|A0A1U8H5Z0_CAPAN, tr|A0A1U8E7H4|A0A1U8E7H4_CAPAN, tr|A0A1U8E6P3|A0A1U8E6P3_CAPAN, tr|A0A1U8DZQ7|A0A1U8DZQ7_CAPAN, tr|A0A1U8HKG3|A…
		GO:0006753	nucleoside phosphate metabolic process	16 out of 64 genes, 25.0%	305 out of 3677 genes, 8.3%	4.20126e-05	tr|A0A1U8FHQ4|A0A1U8FHQ4_CAPAN, tr|A0A1U8FQ68|A0A1U8FQ68_CAPAN, tr|A0A1U8H3L5|A0A1U8H3L5_CAPAN, tr|A0A1U8GUM8|A0A1U8GUM8_CAPAN, tr|A0A1U8FUM0|A0A1U8FUM0_CAPAN, tr|A0A1U8FNB3|A0A1U8FNB3_CAPAN, tr|A0A1U8EL92|A0A1U8EL92_CAPAN, tr|A0A1U8GAG1|A0A1U8GAG1_CAPAN, tr|A0A1U8HDS6|A0A1U8HDS6_CAPAN, tr|A0A1U8E6P3|A0A1U8E6P3_CAPAN, tr|A0A1U8DZQ7|A0A1U8DZQ7_CAPAN, tr|A0A1U8HKG3|A0A1U8HKG3_CAPAN, tr|O78327|O7832…
		GO:0009070	serine family amino acid biosynthetic process	9 out of 64 genes, 14.1%	101 out of 3677 genes, 2.7%	4.887e-05	tr|A0A1U8FHQ4|A0A1U8FHQ4_CAPAN, tr|A0A1U8EAE0|A0A1U8EAE0_CAPAN, tr|A0A1U8FUM0|A0A1U8FUM0_CAPAN, tr|A0A1U8FNB3|A0A1U8FNB3_CAPAN, tr|A0A1U8HDS6|A0A1U8HDS6_CAPAN, tr|A0A1U8E7Q2|A0A1U8E7Q2_CAPAN, tr|O78327|O78327_CAPAN, tr|A0A1U8GZ15|A0A1U8GZ15_CAPAN, tr|A0A1U8HDT5|A0A1U8HDT5_CAPAN
		GO:0006767	water-soluble vitamin metabolic process	12 out of 64 genes, 18.8%	182 out of 3677 genes, 4.9%	5.14242e-05	tr|A0A1U8FHQ4|A0A1U8FHQ4_CAPAN, tr|A0A1U8FQ68|A0A1U8FQ68_CAPAN, tr|A0A1U8FNB3|A0A1U8FNB3_CAPAN, tr|A0A1U8GAG1|A0A1U8GAG1_CAPAN, tr|A0A1U8HDS6|A0A1U8HDS6_CAPAN, tr|A0A1U8E6P3|A0A1U8E6P3_CAPAN, tr|A0A1U8DZQ7|A0A1U8DZQ7_CAPAN, tr|A0A1U8HKG3|A0A1U8HKG3_CAPAN, tr|O78327|O78327_CAPAN, tr|A0A1U8FMQ7|A0A1U8FMQ7_CAPAN, tr|A0A1U8GZ15|A0A1U8GZ15_CAPAN, tr|A0A1U8HDT5|A0A1U8HDT5_CAPAN
		GO:0042744	hydrogen peroxide catabolic process	7 out of 64 genes, 10.9%	59 out of 3677 genes, 1.6%	5.80158e-05	tr|A0A1U8FHQ4|A0A1U8FHQ4_CAPAN, tr|A0A1U8FQ68|A0A1U8FQ68_CAPAN, tr|A0A1U8ESV4|A0A1U8ESV4_CAPAN, tr|O78327|O78327_CAPAN, tr|A0A1U8FMA2|A0A1U8FMA2_CAPAN, tr|A0A1U8FNB3|A0A1U8FNB3_CAPAN, tr|A0A1U8HDS6|A0A1U8HDS6_CAPAN
		GO:0006800	oxygen and reactive oxygen species metabolic process	8 out of 64 genes, 12.5%	80 out of 3677 genes, 2.2%	5.82176e-05	tr|A0A1U8FHQ4|A0A1U8FHQ4_CAPAN, tr|A0A1U8FQ68|A0A1U8FQ68_CAPAN, tr|A0A1U8H5G9|A0A1U8H5G9_CAPAN, tr|A0A1U8ESV4|A0A1U8ESV4_CAPAN, tr|O78327|O78327_CAPAN, tr|A0A1U8FMA2|A0A1U8FMA2_CAPAN, tr|A0A1U8FNB3|A0A1U8FNB3_CAPAN, tr|A0A1U8HDS6|A0A1U8HDS6_CAPAN
		GO:0010114	response to red light	6 out of 64 genes, 9.4%	41 out of 3677 genes, 1.1%	6.12173e-05	tr|A0A1U8E7H4|A0A1U8E7H4_CAPAN, tr|A0A1U8FHQ4|A0A1U8FHQ4_CAPAN, tr|A0A1U8FQ68|A0A1U8FQ68_CAPAN, tr|A0A1U8DZQ7|A0A1U8DZQ7_CAPAN, tr|A0A1U8EAE0|A0A1U8EAE0_CAPAN, tr|A0A1U8HKG3|A0A1U8HKG3_CAPAN
		GO:0006790	sulfur metabolic process	15 out of 64 genes, 23.4%	281 out of 3677 genes, 7.6%	6.31268e-05	tr|A0A1U8FHQ4|A0A1U8FHQ4_CAPAN, tr|A0A1U8EAE0|A0A1U8EAE0_CAPAN, tr|A0A1U8FUM0|A0A1U8FUM0_CAPAN, tr|A0A1U8FNB3|A0A1U8FNB3_CAPAN, tr|A0A1U8EL92|A0A1U8EL92_CAPAN, tr|A0A1U8GAG1|A0A1U8GAG1_CAPAN, tr|A0A1U8HDS6|A0A1U8HDS6_CAPAN, tr|A0A1U8E7Q2|A0A1U8E7Q2_CAPAN, tr|A0A1U8GBS1|A0A1U8GBS1_CAPAN, tr|A0A1U8HKG3|A0A1U8HKG3_CAPAN, tr|O78327|O78327_CAPAN, tr|A0A1U8FMQ7|A0A1U8FMQ7_CAPAN, tr|A0A1U8GZ15|A0A1U8GZ1…
		GO:0034614	cellular response to reactive oxygen species	7 out of 64 genes, 10.9%	60 out of 3677 genes, 1.6%	6.47855e-05	tr|A0A1U8FHQ4|A0A1U8FHQ4_CAPAN, tr|A0A1U8FQ68|A0A1U8FQ68_CAPAN, tr|A0A1U8ESV4|A0A1U8ESV4_CAPAN, tr|O78327|O78327_CAPAN, tr|A0A1U8FMA2|A0A1U8FMA2_CAPAN, tr|A0A1U8FNB3|A0A1U8FNB3_CAPAN, tr|A0A1U8HDS6|A0A1U8HDS6_CAPAN
		GO:0070301	cellular response to hydrogen peroxide	7 out of 64 genes, 10.9%	60 out of 3677 genes, 1.6%	6.47855e-05	tr|A0A1U8FHQ4|A0A1U8FHQ4_CAPAN, tr|A0A1U8FQ68|A0A1U8FQ68_CAPAN, tr|A0A1U8ESV4|A0A1U8ESV4_CAPAN, tr|O78327|O78327_CAPAN, tr|A0A1U8FMA2|A0A1U8FMA2_CAPAN, tr|A0A1U8FNB3|A0A1U8FNB3_CAPAN, tr|A0A1U8HDS6|A0A1U8HDS6_CAPAN
		GO:0010218	response to far red light	6 out of 64 genes, 9.4%	42 out of 3677 genes, 1.1%	7.04552e-05	tr|A0A1U8E7H4|A0A1U8E7H4_CAPAN, tr|A0A1U8FHQ4|A0A1U8FHQ4_CAPAN, tr|A0A1U8FQ68|A0A1U8FQ68_CAPAN, tr|A0A1U8DZQ7|A0A1U8DZQ7_CAPAN, tr|A0A1U8EAE0|A0A1U8EAE0_CAPAN, tr|A0A1U8HKG3|A0A1U8HKG3_CAPAN
		GO:0006952	defense response	14 out of 64 genes, 21.9%	252 out of 3677 genes, 6.9%	7.54798e-05	tr|A0A1U8EAE0|A0A1U8EAE0_CAPAN, tr|A0A1U8GUM8|A0A1U8GUM8_CAPAN, tr|A0A1U8HFF2|A0A1U8HFF2_CAPAN, tr|A0A1U8GVQ2|A0A1U8GVQ2_CAPAN, tr|A0A1U8FYP5|A0A1U8FYP5_CAPAN, tr|A0A1U8EL92|A0A1U8EL92_CAPAN, tr|A0A1U8GCN1|A0A1U8GCN1_CAPAN, tr|A0A1U8HDS6|A0A1U8HDS6_CAPAN, tr|A0A1U8E7H4|A0A1U8E7H4_CAPAN, tr|A0A1U8E7Q2|A0A1U8E7Q2_CAPAN, tr|A0A1U8FMQ7|A0A1U8FMQ7_CAPAN, tr|A0A1U8GZ15|A0A1U8GZ15_CAPAN, tr|A0A1U8HDT5|A…
		GO:0042542	response to hydrogen peroxide	9 out of 64 genes, 14.1%	107 out of 3677 genes, 2.9%	7.7282e-05	tr|A0A1U8FHQ4|A0A1U8FHQ4_CAPAN, tr|A0A1U8FQ68|A0A1U8FQ68_CAPAN, tr|A0A1U8ESV4|A0A1U8ESV4_CAPAN, tr|A0A1U8FMA2|A0A1U8FMA2_CAPAN, tr|A0A1U8FNB3|A0A1U8FNB3_CAPAN, tr|A0A1U8GVQ2|A0A1U8GVQ2_CAPAN, tr|A0A1U8HDS6|A0A1U8HDS6_CAPAN, tr|O78327|O78327_CAPAN, tr|A0A1U8E6Q9|A0A1U8E6Q9_CAPAN
		GO:0009595	detection of biotic stimulus	5 out of 64 genes, 7.8%	27 out of 3677 genes, 0.7%	8.19541e-05	tr|A0A1U8E7H4|A0A1U8E7H4_CAPAN, tr|A0A1U8E7Q2|A0A1U8E7Q2_CAPAN, tr|A0A1U8EAE0|A0A1U8EAE0_CAPAN, tr|A0A1U8GZ15|A0A1U8GZ15_CAPAN, tr|A0A1U8FMQ7|A0A1U8FMQ7_CAPAN
		GO:0016138	glycoside biosynthetic process	8 out of 64 genes, 12.5%	86 out of 3677 genes, 2.3%	9.81468e-05	tr|A0A1U8FHQ4|A0A1U8FHQ4_CAPAN, tr|A0A1U8GAG1|A0A1U8GAG1_CAPAN, tr|A0A1U8HDS6|A0A1U8HDS6_CAPAN, tr|A0A1U8E7Q2|A0A1U8E7Q2_CAPAN, tr|A0A1U8GDS4|A0A1U8GDS4_CAPAN, tr|A0A1U8HKG3|A0A1U8HKG3_CAPAN, tr|A0A1U8FMQ7|A0A1U8FMQ7_CAPAN, tr|A0A1U8GZ15|A0A1U8GZ15_CAPAN
		GO:0051707	response to other organism	13 out of 64 genes, 20.3%	228 out of 3677 genes, 6.2%	0.000109593	tr|A0A1U8EAE0|A0A1U8EAE0_CAPAN, tr|A0A1U8GUM8|A0A1U8GUM8_CAPAN, tr|A0A1U8HFF2|A0A1U8HFF2_CAPAN, tr|A0A1U8GVQ2|A0A1U8GVQ2_CAPAN, tr|A0A1U8FYP5|A0A1U8FYP5_CAPAN, tr|A0A1U8EL92|A0A1U8EL92_CAPAN, tr|A0A1U8HDS6|A0A1U8HDS6_CAPAN, tr|A0A1U8E7H4|A0A1U8E7H4_CAPAN, tr|A0A1U8E7Q2|A0A1U8E7Q2_CAPAN, tr|A0A1U8FMQ7|A0A1U8FMQ7_CAPAN, tr|A0A1U8GZ15|A0A1U8GZ15_CAPAN, tr|A0A1U8HDT5|A0A1U8HDT5_CAPAN, tr|A0A1U8FQ55|A…
		GO:0019748	secondary metabolic process	17 out of 64 genes, 26.6%	367 out of 3677 genes, 10.0%	0.00011249	tr|A0A1U8FHQ4|A0A1U8FHQ4_CAPAN, tr|A0A1U8FQ68|A0A1U8FQ68_CAPAN, tr|A0A1U8EL92|A0A1U8EL92_CAPAN, tr|A0A1U8E6P3|A0A1U8E6P3_CAPAN, tr|A0A1U8DZQ7|A0A1U8DZQ7_CAPAN, tr|A0A1U8FMQ7|A0A1U8FMQ7_CAPAN, tr|A0A1U8GZ15|A0A1U8GZ15_CAPAN, tr|A0A1U8HFF2|A0A1U8HFF2_CAPAN, tr|A0A1U8FUM0|A0A1U8FUM0_CAPAN, tr|A0A1U8FNB3|A0A1U8FNB3_CAPAN, tr|A0A1U8GAG1|A0A1U8GAG1_CAPAN, tr|A0A1U8HDS6|A0A1U8HDS6_CAPAN, tr|A0A1U8E7Q2|A…
		GO:0055086	nucleobase, nucleoside and nucleotide metabolic process	16 out of 64 genes, 25.0%	333 out of 3677 genes, 9.1%	0.000122406	tr|A0A1U8FHQ4|A0A1U8FHQ4_CAPAN, tr|A0A1U8FQ68|A0A1U8FQ68_CAPAN, tr|A0A1U8H3L5|A0A1U8H3L5_CAPAN, tr|A0A1U8GUM8|A0A1U8GUM8_CAPAN, tr|A0A1U8FUM0|A0A1U8FUM0_CAPAN, tr|A0A1U8FNB3|A0A1U8FNB3_CAPAN, tr|A0A1U8EL92|A0A1U8EL92_CAPAN, tr|A0A1U8GAG1|A0A1U8GAG1_CAPAN, tr|A0A1U8HDS6|A0A1U8HDS6_CAPAN, tr|A0A1U8E6P3|A0A1U8E6P3_CAPAN, tr|A0A1U8DZQ7|A0A1U8DZQ7_CAPAN, tr|A0A1U8HKG3|A0A1U8HKG3_CAPAN, tr|O78327|O7832…
		GO:0015976	carbon utilization	5 out of 64 genes, 7.8%	30 out of 3677 genes, 0.8%	0.000138955	tr|O78327|O78327_CAPAN, tr|A0A1U8FNB3|A0A1U8FNB3_CAPAN, tr|A0A1U8FYP5|A0A1U8FYP5_CAPAN, tr|A0A1U8GZ15|A0A1U8GZ15_CAPAN, tr|A0A1U8HDS6|A0A1U8HDS6_CAPAN
		GO:0048481	ovule development	6 out of 64 genes, 9.4%	48 out of 3677 genes, 1.3%	0.000151902	tr|A0A1U8GBS1|A0A1U8GBS1_CAPAN, tr|A0A1U8HKG3|A0A1U8HKG3_CAPAN, tr|A0A1U8EJC2|A0A1U8EJC2_CAPAN, tr|A0A1U8ELM1|A0A1U8ELM1_CAPAN, tr|A0A1U8E6Q9|A0A1U8E6Q9_CAPAN, tr|A0A1U8HDS6|A0A1U8HDS6_CAPAN
		GO:0009639	response to red or far red light	9 out of 64 genes, 14.1%	117 out of 3677 genes, 3.2%	0.000155206	tr|A0A1U8E7H4|A0A1U8E7H4_CAPAN, tr|A0A1U8FHQ4|A0A1U8FHQ4_CAPAN, tr|A0A1U8FQ68|A0A1U8FQ68_CAPAN, tr|A0A1U8H3L5|A0A1U8H3L5_CAPAN, tr|A0A1U8DZQ7|A0A1U8DZQ7_CAPAN, tr|A0A1U8EAE0|A0A1U8EAE0_CAPAN, tr|A0A1U8HKG3|A0A1U8HKG3_CAPAN, tr|A0A1U8ELM1|A0A1U8ELM1_CAPAN, tr|A0A1U8H5Z0|A0A1U8H5Z0_CAPAN
		GO:0019438	aromatic compound biosynthetic process	10 out of 64 genes, 15.6%	145 out of 3677 genes, 3.9%	0.000162098	tr|A0A1U8FHQ4|A0A1U8FHQ4_CAPAN, tr|A0A1U8EAE0|A0A1U8EAE0_CAPAN, tr|A0A1U8GUM8|A0A1U8GUM8_CAPAN, tr|A0A1U8HDS6|A0A1U8HDS6_CAPAN, tr|A0A1U8E7Q2|A0A1U8E7Q2_CAPAN, tr|A0A1U8E7H4|A0A1U8E7H4_CAPAN, tr|A0A1U8FMQ7|A0A1U8FMQ7_CAPAN, tr|A0A1U8GZ15|A0A1U8GZ15_CAPAN, tr|A0A1U8HDT5|A0A1U8HDT5_CAPAN, tr|A0A1U8FQ55|A0A1U8FQ55_CAPAN
		GO:0043900	regulation of multi-organism process	5 out of 64 genes, 7.8%	31 out of 3677 genes, 0.8%	0.000163469	tr|A0A1U8E7H4|A0A1U8E7H4_CAPAN, tr|A0A1U8E7Q2|A0A1U8E7Q2_CAPAN, tr|A0A1U8EAE0|A0A1U8EAE0_CAPAN, tr|A0A1U8GZ15|A0A1U8GZ15_CAPAN, tr|A0A1U8FMQ7|A0A1U8FMQ7_CAPAN
		GO:0009637	response to blue light	6 out of 64 genes, 9.4%	49 out of 3677 genes, 1.3%	0.00017076	tr|A0A1U8E7H4|A0A1U8E7H4_CAPAN, tr|A0A1U8FHQ4|A0A1U8FHQ4_CAPAN, tr|A0A1U8FQ68|A0A1U8FQ68_CAPAN, tr|A0A1U8DZQ7|A0A1U8DZQ7_CAPAN, tr|A0A1U8EAE0|A0A1U8EAE0_CAPAN, tr|A0A1U8HKG3|A0A1U8HKG3_CAPAN
		GO:0042743	hydrogen peroxide metabolic process	7 out of 64 genes, 10.9%	70 out of 3677 genes, 1.9%	0.000175373	tr|A0A1U8FHQ4|A0A1U8FHQ4_CAPAN, tr|A0A1U8FQ68|A0A1U8FQ68_CAPAN, tr|A0A1U8ESV4|A0A1U8ESV4_CAPAN, tr|O78327|O78327_CAPAN, tr|A0A1U8FMA2|A0A1U8FMA2_CAPAN, tr|A0A1U8FNB3|A0A1U8FNB3_CAPAN, tr|A0A1U8HDS6|A0A1U8HDS6_CAPAN
		GO:0006364	rRNA processing	10 out of 64 genes, 15.6%	147 out of 3677 genes, 4.0%	0.000181676	tr|A0A1U8FHQ4|A0A1U8FHQ4_CAPAN, tr|A0A1U8FQ68|A0A1U8FQ68_CAPAN, tr|A0A1U8H5G9|A0A1U8H5G9_CAPAN, tr|A0A1U8EAE0|A0A1U8EAE0_CAPAN, tr|A0A1U8FGM0|A0A1U8FGM0_CAPAN, tr|A0A1U8FUM0|A0A1U8FUM0_CAPAN, tr|A0A1U8DZQ7|A0A1U8DZQ7_CAPAN, tr|A0A1U8FMQ7|A0A1U8FMQ7_CAPAN, tr|A0A1U8GZ15|A0A1U8GZ15_CAPAN, tr|A0A1U8HDT5|A0A1U8HDT5_CAPAN
		GO:0016072	rRNA metabolic process	10 out of 64 genes, 15.6%	147 out of 3677 genes, 4.0%	0.000181676	tr|A0A1U8FHQ4|A0A1U8FHQ4_CAPAN, tr|A0A1U8FQ68|A0A1U8FQ68_CAPAN, tr|A0A1U8H5G9|A0A1U8H5G9_CAPAN, tr|A0A1U8EAE0|A0A1U8EAE0_CAPAN, tr|A0A1U8FGM0|A0A1U8FGM0_CAPAN, tr|A0A1U8FUM0|A0A1U8FUM0_CAPAN, tr|A0A1U8DZQ7|A0A1U8DZQ7_CAPAN, tr|A0A1U8FMQ7|A0A1U8FMQ7_CAPAN, tr|A0A1U8GZ15|A0A1U8GZ15_CAPAN, tr|A0A1U8HDT5|A0A1U8HDT5_CAPAN
		GO:0000302	response to reactive oxygen species	9 out of 64 genes, 14.1%	121 out of 3677 genes, 3.3%	0.000200962	tr|A0A1U8FHQ4|A0A1U8FHQ4_CAPAN, tr|A0A1U8FQ68|A0A1U8FQ68_CAPAN, tr|A0A1U8ESV4|A0A1U8ESV4_CAPAN, tr|A0A1U8FMA2|A0A1U8FMA2_CAPAN, tr|A0A1U8FNB3|A0A1U8FNB3_CAPAN, tr|A0A1U8GVQ2|A0A1U8GVQ2_CAPAN, tr|A0A1U8HDS6|A0A1U8HDS6_CAPAN, tr|O78327|O78327_CAPAN, tr|A0A1U8E6Q9|A0A1U8E6Q9_CAPAN
		GO:0016144	S-glycoside biosynthetic process	7 out of 64 genes, 10.9%	73 out of 3677 genes, 2.0%	0.000228777	tr|A0A1U8FHQ4|A0A1U8FHQ4_CAPAN, tr|A0A1U8E7Q2|A0A1U8E7Q2_CAPAN, tr|A0A1U8HKG3|A0A1U8HKG3_CAPAN, tr|A0A1U8GZ15|A0A1U8GZ15_CAPAN, tr|A0A1U8FMQ7|A0A1U8FMQ7_CAPAN, tr|A0A1U8GAG1|A0A1U8GAG1_CAPAN, tr|A0A1U8HDS6|A0A1U8HDS6_CAPAN
		GO:0019758	glycosinolate biosynthetic process	7 out of 64 genes, 10.9%	73 out of 3677 genes, 2.0%	0.000228777	tr|A0A1U8FHQ4|A0A1U8FHQ4_CAPAN, tr|A0A1U8E7Q2|A0A1U8E7Q2_CAPAN, tr|A0A1U8HKG3|A0A1U8HKG3_CAPAN, tr|A0A1U8GZ15|A0A1U8GZ15_CAPAN, tr|A0A1U8FMQ7|A0A1U8FMQ7_CAPAN, tr|A0A1U8GAG1|A0A1U8GAG1_CAPAN, tr|A0A1U8HDS6|A0A1U8HDS6_CAPAN
		GO:0019761	glucosinolate biosynthetic process	7 out of 64 genes, 10.9%	73 out of 3677 genes, 2.0%	0.000228777	tr|A0A1U8FHQ4|A0A1U8FHQ4_CAPAN, tr|A0A1U8E7Q2|A0A1U8E7Q2_CAPAN, tr|A0A1U8HKG3|A0A1U8HKG3_CAPAN, tr|A0A1U8GZ15|A0A1U8GZ15_CAPAN, tr|A0A1U8FMQ7|A0A1U8FMQ7_CAPAN, tr|A0A1U8GAG1|A0A1U8GAG1_CAPAN, tr|A0A1U8HDS6|A0A1U8HDS6_CAPAN
		GO:0010310	regulation of hydrogen peroxide metabolic process	5 out of 64 genes, 7.8%	34 out of 3677 genes, 0.9%	0.000257145	tr|A0A1U8E7H4|A0A1U8E7H4_CAPAN, tr|A0A1U8E7Q2|A0A1U8E7Q2_CAPAN, tr|A0A1U8EAE0|A0A1U8EAE0_CAPAN, tr|A0A1U8GZ15|A0A1U8GZ15_CAPAN, tr|A0A1U8FMQ7|A0A1U8FMQ7_CAPAN
		GO:0080010	regulation of oxygen and reactive oxygen species metabolic process	5 out of 64 genes, 7.8%	34 out of 3677 genes, 0.9%	0.000257145	tr|A0A1U8E7H4|A0A1U8E7H4_CAPAN, tr|A0A1U8E7Q2|A0A1U8E7Q2_CAPAN, tr|A0A1U8EAE0|A0A1U8EAE0_CAPAN, tr|A0A1U8GZ15|A0A1U8GZ15_CAPAN, tr|A0A1U8FMQ7|A0A1U8FMQ7_CAPAN
		GO:0009658	chloroplast organization	9 out of 64 genes, 14.1%	125 out of 3677 genes, 3.4%	0.000257475	tr|A0A1U8FHQ4|A0A1U8FHQ4_CAPAN, tr|A0A1U8FQ68|A0A1U8FQ68_CAPAN, tr|A0A1U8H5G9|A0A1U8H5G9_CAPAN, tr|A0A1U8HDS6|A0A1U8HDS6_CAPAN, tr|A0A1U8DZQ7|A0A1U8DZQ7_CAPAN, tr|A0A1U8GBS1|A0A1U8GBS1_CAPAN, tr|A0A1U8ELM1|A0A1U8ELM1_CAPAN, tr|A0A1U8EJC2|A0A1U8EJC2_CAPAN, tr|A0A1U8E6Q9|A0A1U8E6Q9_CAPAN
		GO:0048440	carpel development	6 out of 64 genes, 9.4%	53 out of 3677 genes, 1.4%	0.000265506	tr|A0A1U8GBS1|A0A1U8GBS1_CAPAN, tr|A0A1U8HKG3|A0A1U8HKG3_CAPAN, tr|A0A1U8EJC2|A0A1U8EJC2_CAPAN, tr|A0A1U8ELM1|A0A1U8ELM1_CAPAN, tr|A0A1U8E6Q9|A0A1U8E6Q9_CAPAN, tr|A0A1U8HDS6|A0A1U8HDS6_CAPAN
		GO:0034470	ncRNA processing	10 out of 64 genes, 15.6%	155 out of 3677 genes, 4.2%	0.000281199	tr|A0A1U8FHQ4|A0A1U8FHQ4_CAPAN, tr|A0A1U8FQ68|A0A1U8FQ68_CAPAN, tr|A0A1U8H5G9|A0A1U8H5G9_CAPAN, tr|A0A1U8EAE0|A0A1U8EAE0_CAPAN, tr|A0A1U8FGM0|A0A1U8FGM0_CAPAN, tr|A0A1U8FUM0|A0A1U8FUM0_CAPAN, tr|A0A1U8DZQ7|A0A1U8DZQ7_CAPAN, tr|A0A1U8FMQ7|A0A1U8FMQ7_CAPAN, tr|A0A1U8GZ15|A0A1U8GZ15_CAPAN, tr|A0A1U8HDT5|A0A1U8HDT5_CAPAN
		GO:0016137	glycoside metabolic process	8 out of 64 genes, 12.5%	100 out of 3677 genes, 2.7%	0.000284064	tr|A0A1U8FHQ4|A0A1U8FHQ4_CAPAN, tr|A0A1U8GAG1|A0A1U8GAG1_CAPAN, tr|A0A1U8HDS6|A0A1U8HDS6_CAPAN, tr|A0A1U8E7Q2|A0A1U8E7Q2_CAPAN, tr|A0A1U8GDS4|A0A1U8GDS4_CAPAN, tr|A0A1U8HKG3|A0A1U8HKG3_CAPAN, tr|A0A1U8FMQ7|A0A1U8FMQ7_CAPAN, tr|A0A1U8GZ15|A0A1U8GZ15_CAPAN
		GO:0048467	gynoecium development	6 out of 64 genes, 9.4%	55 out of 3677 genes, 1.5%	0.00032628	tr|A0A1U8GBS1|A0A1U8GBS1_CAPAN, tr|A0A1U8HKG3|A0A1U8HKG3_CAPAN, tr|A0A1U8EJC2|A0A1U8EJC2_CAPAN, tr|A0A1U8ELM1|A0A1U8ELM1_CAPAN, tr|A0A1U8E6Q9|A0A1U8E6Q9_CAPAN, tr|A0A1U8HDS6|A0A1U8HDS6_CAPAN
		GO:0034660	ncRNA metabolic process	12 out of 64 genes, 18.8%	221 out of 3677 genes, 6.0%	0.000332572	tr|A0A1U8FHQ4|A0A1U8FHQ4_CAPAN, tr|A0A1U8FQ68|A0A1U8FQ68_CAPAN, tr|A0A1U8H3L5|A0A1U8H3L5_CAPAN, tr|A0A1U8H5G9|A0A1U8H5G9_CAPAN, tr|A0A1U8EAE0|A0A1U8EAE0_CAPAN, tr|A0A1U8FGM0|A0A1U8FGM0_CAPAN, tr|A0A1U8FUM0|A0A1U8FUM0_CAPAN, tr|A0A1U8H5Z0|A0A1U8H5Z0_CAPAN, tr|A0A1U8DZQ7|A0A1U8DZQ7_CAPAN, tr|A0A1U8FMQ7|A0A1U8FMQ7_CAPAN, tr|A0A1U8GZ15|A0A1U8GZ15_CAPAN, tr|A0A1U8HDT5|A0A1U8HDT5_CAPAN
		GO:0009773	photosynthetic electron transport in photosystem I	5 out of 64 genes, 7.8%	36 out of 3677 genes, 1.0%	0.00033917	tr|A0A1U8EAE0|A0A1U8EAE0_CAPAN, tr|A0A1U8FUM0|A0A1U8FUM0_CAPAN, tr|A0A1U8GZ15|A0A1U8GZ15_CAPAN, tr|A0A1U8FMQ7|A0A1U8FMQ7_CAPAN, tr|A0A1U8GAG1|A0A1U8GAG1_CAPAN
		GO:0000097	sulfur amino acid biosynthetic process	9 out of 64 genes, 14.1%	131 out of 3677 genes, 3.6%	0.000366622	tr|A0A1U8FHQ4|A0A1U8FHQ4_CAPAN, tr|A0A1U8EAE0|A0A1U8EAE0_CAPAN, tr|A0A1U8FUM0|A0A1U8FUM0_CAPAN, tr|A0A1U8FNB3|A0A1U8FNB3_CAPAN, tr|A0A1U8HDS6|A0A1U8HDS6_CAPAN, tr|A0A1U8E7Q2|A0A1U8E7Q2_CAPAN, tr|O78327|O78327_CAPAN, tr|A0A1U8GZ15|A0A1U8GZ15_CAPAN, tr|A0A1U8HDT5|A0A1U8HDT5_CAPAN
		GO:0016143	S-glycoside metabolic process	7 out of 64 genes, 10.9%	79 out of 3677 genes, 2.1%	0.000374939	tr|A0A1U8FHQ4|A0A1U8FHQ4_CAPAN, tr|A0A1U8E7Q2|A0A1U8E7Q2_CAPAN, tr|A0A1U8HKG3|A0A1U8HKG3_CAPAN, tr|A0A1U8GZ15|A0A1U8GZ15_CAPAN, tr|A0A1U8FMQ7|A0A1U8FMQ7_CAPAN, tr|A0A1U8GAG1|A0A1U8GAG1_CAPAN, tr|A0A1U8HDS6|A0A1U8HDS6_CAPAN
		GO:0019757	glycosinolate metabolic process	7 out of 64 genes, 10.9%	79 out of 3677 genes, 2.1%	0.000374939	tr|A0A1U8FHQ4|A0A1U8FHQ4_CAPAN, tr|A0A1U8E7Q2|A0A1U8E7Q2_CAPAN, tr|A0A1U8HKG3|A0A1U8HKG3_CAPAN, tr|A0A1U8GZ15|A0A1U8GZ15_CAPAN, tr|A0A1U8FMQ7|A0A1U8FMQ7_CAPAN, tr|A0A1U8GAG1|A0A1U8GAG1_CAPAN, tr|A0A1U8HDS6|A0A1U8HDS6_CAPAN
		GO:0019760	glucosinolate metabolic process	7 out of 64 genes, 10.9%	79 out of 3677 genes, 2.1%	0.000374939	tr|A0A1U8FHQ4|A0A1U8FHQ4_CAPAN, tr|A0A1U8E7Q2|A0A1U8E7Q2_CAPAN, tr|A0A1U8HKG3|A0A1U8HKG3_CAPAN, tr|A0A1U8GZ15|A0A1U8GZ15_CAPAN, tr|A0A1U8FMQ7|A0A1U8FMQ7_CAPAN, tr|A0A1U8GAG1|A0A1U8GAG1_CAPAN, tr|A0A1U8HDS6|A0A1U8HDS6_CAPAN
		GO:0031399	regulation of protein modification process	6 out of 64 genes, 9.4%	57 out of 3677 genes, 1.6%	0.000397479	tr|A0A1U8FHQ4|A0A1U8FHQ4_CAPAN, tr|A0A1U8FQ68|A0A1U8FQ68_CAPAN, tr|A0A1U8FGM0|A0A1U8FGM0_CAPAN, tr|A0A1U8FUM0|A0A1U8FUM0_CAPAN, tr|A0A1U8GVK4|A0A1U8GVK4_CAPAN, tr|A0A1U8GZ15|A0A1U8GZ15_CAPAN
		GO:0035304	regulation of protein amino acid dephosphorylation	6 out of 64 genes, 9.4%	57 out of 3677 genes, 1.6%	0.000397479	tr|A0A1U8FHQ4|A0A1U8FHQ4_CAPAN, tr|A0A1U8FQ68|A0A1U8FQ68_CAPAN, tr|A0A1U8FGM0|A0A1U8FGM0_CAPAN, tr|A0A1U8FUM0|A0A1U8FUM0_CAPAN, tr|A0A1U8GVK4|A0A1U8GVK4_CAPAN, tr|A0A1U8GZ15|A0A1U8GZ15_CAPAN
		GO:0008299	isoprenoid biosynthetic process	11 out of 64 genes, 17.2%	193 out of 3677 genes, 5.2%	0.00040185	tr|A0A1U8FHQ4|A0A1U8FHQ4_CAPAN, tr|A0A1U8FQ68|A0A1U8FQ68_CAPAN, tr|A0A1U8HFF2|A0A1U8HFF2_CAPAN, tr|A0A1U8FUM0|A0A1U8FUM0_CAPAN, tr|A0A1U8FNB3|A0A1U8FNB3_CAPAN, tr|A0A1U8EL92|A0A1U8EL92_CAPAN, tr|A0A1U8HDS6|A0A1U8HDS6_CAPAN, tr|A0A1U8HKG3|A0A1U8HKG3_CAPAN, tr|O78327|O78327_CAPAN, tr|A0A1U8GZ15|A0A1U8GZ15_CAPAN, tr|A0A1U8HDT5|A0A1U8HDT5_CAPAN
		GO:0000096	sulfur amino acid metabolic process	10 out of 64 genes, 15.6%	162 out of 3677 genes, 4.4%	0.000402583	tr|A0A1U8FHQ4|A0A1U8FHQ4_CAPAN, tr|A0A1U8EAE0|A0A1U8EAE0_CAPAN, tr|A0A1U8FUM0|A0A1U8FUM0_CAPAN, tr|A0A1U8FNB3|A0A1U8FNB3_CAPAN, tr|A0A1U8EL92|A0A1U8EL92_CAPAN, tr|A0A1U8HDS6|A0A1U8HDS6_CAPAN, tr|A0A1U8E7Q2|A0A1U8E7Q2_CAPAN, tr|O78327|O78327_CAPAN, tr|A0A1U8GZ15|A0A1U8GZ15_CAPAN, tr|A0A1U8HDT5|A0A1U8HDT5_CAPAN
		GO:0042254	ribosome biogenesis	11 out of 64 genes, 17.2%	194 out of 3677 genes, 5.3%	0.000420219	tr|A0A1U8FHQ4|A0A1U8FHQ4_CAPAN, tr|A0A1U8FQ68|A0A1U8FQ68_CAPAN, tr|A0A1U8H5G9|A0A1U8H5G9_CAPAN, tr|A0A1U8EAE0|A0A1U8EAE0_CAPAN, tr|A0A1U8FGM0|A0A1U8FGM0_CAPAN, tr|A0A1U8FUM0|A0A1U8FUM0_CAPAN, tr|A0A1U8HNK6|A0A1U8HNK6_CAPAN, tr|A0A1U8DZQ7|A0A1U8DZQ7_CAPAN, tr|A0A1U8FMQ7|A0A1U8FMQ7_CAPAN, tr|A0A1U8GZ15|A0A1U8GZ15_CAPAN, tr|A0A1U8HDT5|A0A1U8HDT5_CAPAN
		GO:0019288	isopentenyl diphosphate biosynthetic process, mevalonate-independent pathway	9 out of 64 genes, 14.1%	134 out of 3677 genes, 3.6%	0.000434136	tr|A0A1U8FHQ4|A0A1U8FHQ4_CAPAN, tr|A0A1U8FUM0|A0A1U8FUM0_CAPAN, tr|A0A1U8FNB3|A0A1U8FNB3_CAPAN, tr|A0A1U8EL92|A0A1U8EL92_CAPAN, tr|A0A1U8HDS6|A0A1U8HDS6_CAPAN, tr|O78327|O78327_CAPAN, tr|A0A1U8HKG3|A0A1U8HKG3_CAPAN, tr|A0A1U8GZ15|A0A1U8GZ15_CAPAN, tr|A0A1U8HDT5|A0A1U8HDT5_CAPAN
		GO:0006720	isoprenoid metabolic process	11 out of 64 genes, 17.2%	196 out of 3677 genes, 5.3%	0.000459089	tr|A0A1U8FHQ4|A0A1U8FHQ4_CAPAN, tr|A0A1U8FQ68|A0A1U8FQ68_CAPAN, tr|A0A1U8HFF2|A0A1U8HFF2_CAPAN, tr|A0A1U8FUM0|A0A1U8FUM0_CAPAN, tr|A0A1U8FNB3|A0A1U8FNB3_CAPAN, tr|A0A1U8EL92|A0A1U8EL92_CAPAN, tr|A0A1U8HDS6|A0A1U8HDS6_CAPAN, tr|A0A1U8HKG3|A0A1U8HKG3_CAPAN, tr|O78327|O78327_CAPAN, tr|A0A1U8GZ15|A0A1U8GZ15_CAPAN, tr|A0A1U8HDT5|A0A1U8HDT5_CAPAN
		GO:0034599	cellular response to oxidative stress	7 out of 64 genes, 10.9%	82 out of 3677 genes, 2.2%	0.000471967	tr|A0A1U8FHQ4|A0A1U8FHQ4_CAPAN, tr|A0A1U8FQ68|A0A1U8FQ68_CAPAN, tr|A0A1U8ESV4|A0A1U8ESV4_CAPAN, tr|O78327|O78327_CAPAN, tr|A0A1U8FMA2|A0A1U8FMA2_CAPAN, tr|A0A1U8FNB3|A0A1U8FNB3_CAPAN, tr|A0A1U8HDS6|A0A1U8HDS6_CAPAN
		GO:0009240	isopentenyl diphosphate biosynthetic process	9 out of 64 genes, 14.1%	136 out of 3677 genes, 3.7%	0.000484617	tr|A0A1U8FHQ4|A0A1U8FHQ4_CAPAN, tr|A0A1U8FUM0|A0A1U8FUM0_CAPAN, tr|A0A1U8FNB3|A0A1U8FNB3_CAPAN, tr|A0A1U8EL92|A0A1U8EL92_CAPAN, tr|A0A1U8HDS6|A0A1U8HDS6_CAPAN, tr|O78327|O78327_CAPAN, tr|A0A1U8HKG3|A0A1U8HKG3_CAPAN, tr|A0A1U8GZ15|A0A1U8GZ15_CAPAN, tr|A0A1U8HDT5|A0A1U8HDT5_CAPAN
		GO:0046490	isopentenyl diphosphate metabolic process	9 out of 64 genes, 14.1%	136 out of 3677 genes, 3.7%	0.000484617	tr|A0A1U8FHQ4|A0A1U8FHQ4_CAPAN, tr|A0A1U8FUM0|A0A1U8FUM0_CAPAN, tr|A0A1U8FNB3|A0A1U8FNB3_CAPAN, tr|A0A1U8EL92|A0A1U8EL92_CAPAN, tr|A0A1U8HDS6|A0A1U8HDS6_CAPAN, tr|O78327|O78327_CAPAN, tr|A0A1U8HKG3|A0A1U8HKG3_CAPAN, tr|A0A1U8GZ15|A0A1U8GZ15_CAPAN, tr|A0A1U8HDT5|A0A1U8HDT5_CAPAN
		GO:0009743	response to carbohydrate stimulus	10 out of 64 genes, 15.6%	166 out of 3677 genes, 4.5%	0.000489767	tr|A0A1U8EAE0|A0A1U8EAE0_CAPAN, tr|A0A1U8FNB3|A0A1U8FNB3_CAPAN, tr|A0A1U8HDS6|A0A1U8HDS6_CAPAN, tr|A0A1U8E7Q2|A0A1U8E7Q2_CAPAN, tr|A0A1U8E7H4|A0A1U8E7H4_CAPAN, tr|A0A1U8HKG3|A0A1U8HKG3_CAPAN, tr|A0A1U8GDS4|A0A1U8GDS4_CAPAN, tr|O78327|O78327_CAPAN, tr|A0A1U8FMQ7|A0A1U8FMQ7_CAPAN, tr|A0A1U8GZ15|A0A1U8GZ15_CAPAN
		GO:0010200	response to chitin	5 out of 64 genes, 7.8%	39 out of 3677 genes, 1.1%	0.00049758	tr|A0A1U8E7H4|A0A1U8E7H4_CAPAN, tr|A0A1U8E7Q2|A0A1U8E7Q2_CAPAN, tr|A0A1U8EAE0|A0A1U8EAE0_CAPAN, tr|A0A1U8GZ15|A0A1U8GZ15_CAPAN, tr|A0A1U8FMQ7|A0A1U8FMQ7_CAPAN
		GO:0009627	systemic acquired resistance	7 out of 64 genes, 10.9%	84 out of 3677 genes, 2.3%	0.000547122	tr|A0A1U8E7H4|A0A1U8E7H4_CAPAN, tr|A0A1U8E7Q2|A0A1U8E7Q2_CAPAN, tr|A0A1U8EAE0|A0A1U8EAE0_CAPAN, tr|A0A1U8HFF2|A0A1U8HFF2_CAPAN, tr|A0A1U8GVQ2|A0A1U8GVQ2_CAPAN, tr|A0A1U8GZ15|A0A1U8GZ15_CAPAN, tr|A0A1U8FMQ7|A0A1U8FMQ7_CAPAN
		GO:0042548	regulation of photosynthesis, light reaction	3 out of 64 genes, 4.7%	10 out of 3677 genes, 0.3%	0.000553281	tr|A0A1U8FJN4|A0A1U8FJN4_CAPAN, tr|A0A1U8GAG1|A0A1U8GAG1_CAPAN, tr|A0A1U8FZN5|A0A1U8FZN5_CAPAN
		GO:0019253	reductive pentose-phosphate cycle	4 out of 64 genes, 6.2%	23 out of 3677 genes, 0.6%	0.000576702	tr|O78327|O78327_CAPAN, tr|A0A1U8FNB3|A0A1U8FNB3_CAPAN, tr|A0A1U8GZ15|A0A1U8GZ15_CAPAN, tr|A0A1U8HDS6|A0A1U8HDS6_CAPAN
		GO:0019685	photosynthesis, dark reaction	4 out of 64 genes, 6.2%	23 out of 3677 genes, 0.6%	0.000576702	tr|O78327|O78327_CAPAN, tr|A0A1U8FNB3|A0A1U8FNB3_CAPAN, tr|A0A1U8GZ15|A0A1U8GZ15_CAPAN, tr|A0A1U8HDS6|A0A1U8HDS6_CAPAN
		GO:0031323	regulation of cellular metabolic process	16 out of 64 genes, 25.0%	381 out of 3677 genes, 10.4%	0.000583805	tr|A0A1U8FHQ4|A0A1U8FHQ4_CAPAN, tr|A0A1U8FQ68|A0A1U8FQ68_CAPAN, tr|A0A1U8H5G9|A0A1U8H5G9_CAPAN, tr|A0A1U8EAE0|A0A1U8EAE0_CAPAN, tr|A0A1U8GUM8|A0A1U8GUM8_CAPAN, tr|A0A1U8FGM0|A0A1U8FGM0_CAPAN, tr|A0A1U8FUM0|A0A1U8FUM0_CAPAN, tr|A0A1U8FJN4|A0A1U8FJN4_CAPAN, tr|A0A1U8GAG1|A0A1U8GAG1_CAPAN, tr|A0A1U8E7H4|A0A1U8E7H4_CAPAN, tr|A0A1U8E7Q2|A0A1U8E7Q2_CAPAN, tr|A0A1U8GVK4|A0A1U8GVK4_CAPAN, tr|A0A1U8FMQ7|A…
		GO:0019682	glyceraldehyde-3-phosphate metabolic process	9 out of 64 genes, 14.1%	140 out of 3677 genes, 3.8%	0.000600165	tr|A0A1U8FHQ4|A0A1U8FHQ4_CAPAN, tr|A0A1U8FUM0|A0A1U8FUM0_CAPAN, tr|A0A1U8FNB3|A0A1U8FNB3_CAPAN, tr|A0A1U8EL92|A0A1U8EL92_CAPAN, tr|A0A1U8HDS6|A0A1U8HDS6_CAPAN, tr|O78327|O78327_CAPAN, tr|A0A1U8HKG3|A0A1U8HKG3_CAPAN, tr|A0A1U8GZ15|A0A1U8GZ15_CAPAN, tr|A0A1U8HDT5|A0A1U8HDT5_CAPAN
		GO:0005982	starch metabolic process	8 out of 64 genes, 12.5%	112 out of 3677 genes, 3.0%	0.000615642	tr|A0A1U8FHQ4|A0A1U8FHQ4_CAPAN, tr|A0A1U8FUM0|A0A1U8FUM0_CAPAN, tr|A0A1U8FMA2|A0A1U8FMA2_CAPAN, tr|A0A1U8HDS6|A0A1U8HDS6_CAPAN, tr|A0A1U8DZQ7|A0A1U8DZQ7_CAPAN, tr|A0A1U8GDS4|A0A1U8GDS4_CAPAN, tr|A0A1U8HKG3|A0A1U8HKG3_CAPAN, tr|A0A1U8GZ15|A0A1U8GZ15_CAPAN
		GO:0044042	glucan metabolic process	10 out of 64 genes, 15.6%	172 out of 3677 genes, 4.7%	0.000649701	tr|A0A1U8FHQ4|A0A1U8FHQ4_CAPAN, tr|A0A1U8FUM0|A0A1U8FUM0_CAPAN, tr|A0A1U8FMA2|A0A1U8FMA2_CAPAN, tr|A0A1U8FNB3|A0A1U8FNB3_CAPAN, tr|A0A1U8HDS6|A0A1U8HDS6_CAPAN, tr|A0A1U8DZQ7|A0A1U8DZQ7_CAPAN, tr|A0A1U8HKG3|A0A1U8HKG3_CAPAN, tr|A0A1U8GDS4|A0A1U8GDS4_CAPAN, tr|O78327|O78327_CAPAN, tr|A0A1U8GZ15|A0A1U8GZ15_CAPAN
		GO:0009862	systemic acquired resistance, salicylic acid mediated signaling pathway	5 out of 64 genes, 7.8%	42 out of 3677 genes, 1.1%	0.000706207	tr|A0A1U8E7H4|A0A1U8E7H4_CAPAN, tr|A0A1U8E7Q2|A0A1U8E7Q2_CAPAN, tr|A0A1U8EAE0|A0A1U8EAE0_CAPAN, tr|A0A1U8GZ15|A0A1U8GZ15_CAPAN, tr|A0A1U8FMQ7|A0A1U8FMQ7_CAPAN
		GO:0035303	regulation of dephosphorylation	6 out of 64 genes, 9.4%	64 out of 3677 genes, 1.7%	0.000746759	tr|A0A1U8FHQ4|A0A1U8FHQ4_CAPAN, tr|A0A1U8FQ68|A0A1U8FQ68_CAPAN, tr|A0A1U8FGM0|A0A1U8FGM0_CAPAN, tr|A0A1U8FUM0|A0A1U8FUM0_CAPAN, tr|A0A1U8GVK4|A0A1U8GVK4_CAPAN, tr|A0A1U8GZ15|A0A1U8GZ15_CAPAN
		GO:0050832	defense response to fungus	6 out of 64 genes, 9.4%	64 out of 3677 genes, 1.7%	0.000746759	tr|A0A1U8E7H4|A0A1U8E7H4_CAPAN, tr|A0A1U8E7Q2|A0A1U8E7Q2_CAPAN, tr|A0A1U8EAE0|A0A1U8EAE0_CAPAN, tr|A0A1U8FYP5|A0A1U8FYP5_CAPAN, tr|A0A1U8GZ15|A0A1U8GZ15_CAPAN, tr|A0A1U8FMQ7|A0A1U8FMQ7_CAPAN
		GO:0051704	multi-organism process	13 out of 64 genes, 20.3%	277 out of 3677 genes, 7.5%	0.000754548	tr|A0A1U8EAE0|A0A1U8EAE0_CAPAN, tr|A0A1U8GUM8|A0A1U8GUM8_CAPAN, tr|A0A1U8HFF2|A0A1U8HFF2_CAPAN, tr|A0A1U8GVQ2|A0A1U8GVQ2_CAPAN, tr|A0A1U8FYP5|A0A1U8FYP5_CAPAN, tr|A0A1U8EL92|A0A1U8EL92_CAPAN, tr|A0A1U8HDS6|A0A1U8HDS6_CAPAN, tr|A0A1U8E7H4|A0A1U8E7H4_CAPAN, tr|A0A1U8E7Q2|A0A1U8E7Q2_CAPAN, tr|A0A1U8FMQ7|A0A1U8FMQ7_CAPAN, tr|A0A1U8GZ15|A0A1U8GZ15_CAPAN, tr|A0A1U8HDT5|A0A1U8HDT5_CAPAN, tr|A0A1U8FQ55|A…
		GO:0009628	response to abiotic stimulus	21 out of 64 genes, 32.8%	599 out of 3677 genes, 16.3%	0.000784492	tr|A0A1U8FHQ4|A0A1U8FHQ4_CAPAN, tr|A0A1U8FQ68|A0A1U8FQ68_CAPAN, tr|A0A1U8GVQ2|A0A1U8GVQ2_CAPAN, tr|A0A1U8EL92|A0A1U8EL92_CAPAN, tr|A0A1U8H5Z0|A0A1U8H5Z0_CAPAN, tr|A0A1U8E7H4|A0A1U8E7H4_CAPAN, tr|A0A1U8E6P3|A0A1U8E6P3_CAPAN, tr|A0A1U8DZQ7|A0A1U8DZQ7_CAPAN, tr|A0A1U8GZ15|A0A1U8GZ15_CAPAN, tr|A0A1U8ELM1|A0A1U8ELM1_CAPAN, tr|A0A1U8FMQ7|A0A1U8FMQ7_CAPAN, tr|A0A1U8H3L5|A0A1U8H3L5_CAPAN, tr|A0A1U8EAE0|A…
		GO:0000165	MAPKKK cascade	5 out of 64 genes, 7.8%	43 out of 3677 genes, 1.2%	0.000788501	tr|A0A1U8E7H4|A0A1U8E7H4_CAPAN, tr|A0A1U8E7Q2|A0A1U8E7Q2_CAPAN, tr|A0A1U8EAE0|A0A1U8EAE0_CAPAN, tr|A0A1U8GZ15|A0A1U8GZ15_CAPAN, tr|A0A1U8FMQ7|A0A1U8FMQ7_CAPAN
		GO:0007243	protein kinase cascade	5 out of 64 genes, 7.8%	43 out of 3677 genes, 1.2%	0.000788501	tr|A0A1U8E7H4|A0A1U8E7H4_CAPAN, tr|A0A1U8E7Q2|A0A1U8E7Q2_CAPAN, tr|A0A1U8EAE0|A0A1U8EAE0_CAPAN, tr|A0A1U8GZ15|A0A1U8GZ15_CAPAN, tr|A0A1U8FMQ7|A0A1U8FMQ7_CAPAN
		GO:0051606	detection of stimulus	5 out of 64 genes, 7.8%	43 out of 3677 genes, 1.2%	0.000788501	tr|A0A1U8E7H4|A0A1U8E7H4_CAPAN, tr|A0A1U8E7Q2|A0A1U8E7Q2_CAPAN, tr|A0A1U8EAE0|A0A1U8EAE0_CAPAN, tr|A0A1U8GZ15|A0A1U8GZ15_CAPAN, tr|A0A1U8FMQ7|A0A1U8FMQ7_CAPAN
		GO:0042549	photosystem II stabilization	2 out of 64 genes, 3.1%	3 out of 3677 genes, 0.1%	0.000884831	tr|A0A1U8FJN4|A0A1U8FJN4_CAPAN, tr|A0A1U8FZN5|A0A1U8FZN5_CAPAN
		GO:0051716	cellular response to stimulus	17 out of 64 genes, 26.6%	437 out of 3677 genes, 11.9%	0.000920153	tr|A0A1U8FHQ4|A0A1U8FHQ4_CAPAN, tr|A0A1U8FQ68|A0A1U8FQ68_CAPAN, tr|A0A1U8GVQ2|A0A1U8GVQ2_CAPAN, tr|A0A1U8GCN1|A0A1U8GCN1_CAPAN, tr|A0A1U8E7H4|A0A1U8E7H4_CAPAN, tr|A0A1U8FMQ7|A0A1U8FMQ7_CAPAN, tr|A0A1U8GZ15|A0A1U8GZ15_CAPAN, tr|A0A1U8FQ55|A0A1U8FQ55_CAPAN, tr|A0A1U8ESV4|A0A1U8ESV4_CAPAN, tr|A0A1U8EAE0|A0A1U8EAE0_CAPAN, tr|A0A1U8FMA2|A0A1U8FMA2_CAPAN, tr|A0A1U8FNB3|A0A1U8FNB3_CAPAN, tr|A0A1U8HDS6|A…
		GO:0015977	carbon utilization by fixation of carbon dioxide	4 out of 64 genes, 6.2%	26 out of 3677 genes, 0.7%	0.000936235	tr|O78327|O78327_CAPAN, tr|A0A1U8FNB3|A0A1U8FNB3_CAPAN, tr|A0A1U8GZ15|A0A1U8GZ15_CAPAN, tr|A0A1U8HDS6|A0A1U8HDS6_CAPAN
		GO:0010207	photosystem II assembly	7 out of 64 genes, 10.9%	92 out of 3677 genes, 2.5%	0.000948563	tr|A0A1U8FHQ4|A0A1U8FHQ4_CAPAN, tr|A0A1U8FQ68|A0A1U8FQ68_CAPAN, tr|A0A1U8EAE0|A0A1U8EAE0_CAPAN, tr|A0A1U8FGM0|A0A1U8FGM0_CAPAN, tr|A0A1U8FUM0|A0A1U8FUM0_CAPAN, tr|A0A1U8GZ15|A0A1U8GZ15_CAPAN, tr|A0A1U8FMQ7|A0A1U8FMQ7_CAPAN
		GO:0005996	monosaccharide metabolic process	18 out of 64 genes, 28.1%	481 out of 3677 genes, 13.1%	0.000991795	tr|A0A1U8FHQ4|A0A1U8FHQ4_CAPAN, tr|A0A1U8FQ68|A0A1U8FQ68_CAPAN, tr|A0A1U8EL92|A0A1U8EL92_CAPAN, tr|A0A1U8E6P3|A0A1U8E6P3_CAPAN, tr|A0A1U8DZQ7|A0A1U8DZQ7_CAPAN, tr|K4FWQ6|K4FWQ6_CAPAN, tr|A0A1U8GDS4|A0A1U8GDS4_CAPAN, tr|A0A1U8FMQ7|A0A1U8FMQ7_CAPAN, tr|A0A1U8GZ15|A0A1U8GZ15_CAPAN, tr|A0A1U8GUM8|A0A1U8GUM8_CAPAN, tr|A0A1U8FUM0|A0A1U8FUM0_CAPAN, tr|A0A1U8FNB3|A0A1U8FNB3_CAPAN, tr|A0A1U8GAG1|A0A1U8GAG…
		GO:0006725	cellular aromatic compound metabolic process	13 out of 64 genes, 20.3%	286 out of 3677 genes, 7.8%	0.00102091	tr|A0A1U8FHQ4|A0A1U8FHQ4_CAPAN, tr|A0A1U8EAE0|A0A1U8EAE0_CAPAN, tr|A0A1U8GUM8|A0A1U8GUM8_CAPAN, tr|A0A1U8FUM0|A0A1U8FUM0_CAPAN, tr|A0A1U8FYP5|A0A1U8FYP5_CAPAN, tr|A0A1U8EL92|A0A1U8EL92_CAPAN, tr|A0A1U8HDS6|A0A1U8HDS6_CAPAN, tr|A0A1U8E7H4|A0A1U8E7H4_CAPAN, tr|A0A1U8E7Q2|A0A1U8E7Q2_CAPAN, tr|A0A1U8FMQ7|A0A1U8FMQ7_CAPAN, tr|A0A1U8GZ15|A0A1U8GZ15_CAPAN, tr|A0A1U8HDT5|A0A1U8HDT5_CAPAN, tr|A0A1U8FQ55|A…
		GO:0048513	organ development	15 out of 64 genes, 23.4%	362 out of 3677 genes, 9.8%	0.00103834	tr|A0A1U8FHQ4|A0A1U8FHQ4_CAPAN, tr|A0A1U8FUM0|A0A1U8FUM0_CAPAN, tr|A0A1U8FNB3|A0A1U8FNB3_CAPAN, tr|A0A1U8GVQ2|A0A1U8GVQ2_CAPAN, tr|A0A1U8HDS6|A0A1U8HDS6_CAPAN, tr|A0A1U8GBS1|A0A1U8GBS1_CAPAN, tr|A0A1U8HKG3|A0A1U8HKG3_CAPAN, tr|O78327|O78327_CAPAN, tr|A0A1U8DSA1|A0A1U8DSA1_CAPAN, tr|A0A1U8ELM1|A0A1U8ELM1_CAPAN, tr|A0A1U8FMQ7|A0A1U8FMQ7_CAPAN, tr|A0A1U8GZ15|A0A1U8GZ15_CAPAN, tr|A0A1U8EJC2|A0A1U8EJC…
		GO:0050789	regulation of biological process	28 out of 64 genes, 43.8%	940 out of 3677 genes, 25.6%	0.0010801	tr|A0A1U8FHQ4|A0A1U8FHQ4_CAPAN, tr|A0A1U8FQ68|A0A1U8FQ68_CAPAN, tr|A0A1U8H5G9|A0A1U8H5G9_CAPAN, tr|A0A1U8GVQ2|A0A1U8GVQ2_CAPAN, tr|A0A1U8EL92|A0A1U8EL92_CAPAN, tr|A0A1U8GCN1|A0A1U8GCN1_CAPAN, tr|A0A1U8E7H4|A0A1U8E7H4_CAPAN, tr|A0A1U8G6G8|A0A1U8G6G8_CAPAN, tr|A0A1U8GVK4|A0A1U8GVK4_CAPAN, tr|A0A1U8FMQ7|A0A1U8FMQ7_CAPAN, tr|A0A1U8GZ15|A0A1U8GZ15_CAPAN, tr|A0A1U8FZN5|A0A1U8FZN5_CAPAN, tr|Q9M7P4|Q9M7P…
		GO:0006644	phospholipid metabolic process	10 out of 64 genes, 15.6%	184 out of 3677 genes, 5.0%	0.0011009	tr|A0A1U8FHQ4|A0A1U8FHQ4_CAPAN, tr|A0A1U8FUM0|A0A1U8FUM0_CAPAN, tr|A0A1U8FNB3|A0A1U8FNB3_CAPAN, tr|A0A1U8EL92|A0A1U8EL92_CAPAN, tr|A0A1U8F9H1|A0A1U8F9H1_CAPAN, tr|A0A1U8HDS6|A0A1U8HDS6_CAPAN, tr|A0A1U8HKG3|A0A1U8HKG3_CAPAN, tr|O78327|O78327_CAPAN, tr|A0A1U8GZ15|A0A1U8GZ15_CAPAN, tr|A0A1U8HDT5|A0A1U8HDT5_CAPAN
		GO:0048731	system development	15 out of 64 genes, 23.4%	367 out of 3677 genes, 10.0%	0.00119717	tr|A0A1U8FHQ4|A0A1U8FHQ4_CAPAN, tr|A0A1U8FUM0|A0A1U8FUM0_CAPAN, tr|A0A1U8FNB3|A0A1U8FNB3_CAPAN, tr|A0A1U8GVQ2|A0A1U8GVQ2_CAPAN, tr|A0A1U8HDS6|A0A1U8HDS6_CAPAN, tr|A0A1U8GBS1|A0A1U8GBS1_CAPAN, tr|A0A1U8HKG3|A0A1U8HKG3_CAPAN, tr|O78327|O78327_CAPAN, tr|A0A1U8DSA1|A0A1U8DSA1_CAPAN, tr|A0A1U8ELM1|A0A1U8ELM1_CAPAN, tr|A0A1U8FMQ7|A0A1U8FMQ7_CAPAN, tr|A0A1U8GZ15|A0A1U8GZ15_CAPAN, tr|A0A1U8EJC2|A0A1U8EJC…
		GO:0019637	organophosphate metabolic process	10 out of 64 genes, 15.6%	187 out of 3677 genes, 5.1%	0.00124697	tr|A0A1U8FHQ4|A0A1U8FHQ4_CAPAN, tr|A0A1U8FUM0|A0A1U8FUM0_CAPAN, tr|A0A1U8FNB3|A0A1U8FNB3_CAPAN, tr|A0A1U8EL92|A0A1U8EL92_CAPAN, tr|A0A1U8F9H1|A0A1U8F9H1_CAPAN, tr|A0A1U8HDS6|A0A1U8HDS6_CAPAN, tr|A0A1U8HKG3|A0A1U8HKG3_CAPAN, tr|O78327|O78327_CAPAN, tr|A0A1U8GZ15|A0A1U8GZ15_CAPAN, tr|A0A1U8HDT5|A0A1U8HDT5_CAPAN
		GO:0019222	regulation of metabolic process	17 out of 64 genes, 26.6%	449 out of 3677 genes, 12.2%	0.00125314	tr|A0A1U8FHQ4|A0A1U8FHQ4_CAPAN, tr|A0A1U8FQ68|A0A1U8FQ68_CAPAN, tr|A0A1U8H5G9|A0A1U8H5G9_CAPAN, tr|A0A1U8EL92|A0A1U8EL92_CAPAN, tr|A0A1U8E7H4|A0A1U8E7H4_CAPAN, tr|A0A1U8GVK4|A0A1U8GVK4_CAPAN, tr|A0A1U8FMQ7|A0A1U8FMQ7_CAPAN, tr|A0A1U8GZ15|A0A1U8GZ15_CAPAN, tr|A0A1U8FZN5|A0A1U8FZN5_CAPAN, tr|A0A1U8FGM0|A0A1U8FGM0_CAPAN, tr|A0A1U8GUM8|A0A1U8GUM8_CAPAN, tr|A0A1U8EAE0|A0A1U8EAE0_CAPAN, tr|A0A1U8FJN4|A…
		GO:0019321	pentose metabolic process	4 out of 64 genes, 6.2%	29 out of 3677 genes, 0.8%	0.00143029	tr|A0A1U8GUM8|A0A1U8GUM8_CAPAN, tr|O78327|O78327_CAPAN, tr|A0A1U8EIA9|A0A1U8EIA9_CAPAN, tr|A0A1U8FNB3|A0A1U8FNB3_CAPAN
		GO:0009867	jasmonic acid mediated signaling pathway	5 out of 64 genes, 7.8%	49 out of 3677 genes, 1.3%	0.00144152	tr|A0A1U8E7H4|A0A1U8E7H4_CAPAN, tr|A0A1U8E7Q2|A0A1U8E7Q2_CAPAN, tr|A0A1U8EAE0|A0A1U8EAE0_CAPAN, tr|A0A1U8GZ15|A0A1U8GZ15_CAPAN, tr|A0A1U8FMQ7|A0A1U8FMQ7_CAPAN
		GO:0031348	negative regulation of defense response	5 out of 64 genes, 7.8%	49 out of 3677 genes, 1.3%	0.00144152	tr|A0A1U8E7H4|A0A1U8E7H4_CAPAN, tr|A0A1U8E7Q2|A0A1U8E7Q2_CAPAN, tr|A0A1U8EAE0|A0A1U8EAE0_CAPAN, tr|A0A1U8GZ15|A0A1U8GZ15_CAPAN, tr|A0A1U8FMQ7|A0A1U8FMQ7_CAPAN
		GO:0006007	glucose catabolic process	13 out of 64 genes, 20.3%	297 out of 3677 genes, 8.1%	0.0014504	tr|A0A1U8FHQ4|A0A1U8FHQ4_CAPAN, tr|A0A1U8FQ68|A0A1U8FQ68_CAPAN, tr|A0A1U8FNB3|A0A1U8FNB3_CAPAN, tr|A0A1U8GAG1|A0A1U8GAG1_CAPAN, tr|A0A1U8HDS6|A0A1U8HDS6_CAPAN, tr|A0A1U8E6P3|A0A1U8E6P3_CAPAN, tr|A0A1U8DZQ7|A0A1U8DZQ7_CAPAN, tr|A0A1U8HKG3|A0A1U8HKG3_CAPAN, tr|K4FWQ6|K4FWQ6_CAPAN, tr|O78327|O78327_CAPAN, tr|A0A1U8FMQ7|A0A1U8FMQ7_CAPAN, tr|A0A1U8GZ15|A0A1U8GZ15_CAPAN, tr|A0A1U8HDT5|A0A1U8HDT5_CAPAN
		GO:0019320	hexose catabolic process	13 out of 64 genes, 20.3%	297 out of 3677 genes, 8.1%	0.0014504	tr|A0A1U8FHQ4|A0A1U8FHQ4_CAPAN, tr|A0A1U8FQ68|A0A1U8FQ68_CAPAN, tr|A0A1U8FNB3|A0A1U8FNB3_CAPAN, tr|A0A1U8GAG1|A0A1U8GAG1_CAPAN, tr|A0A1U8HDS6|A0A1U8HDS6_CAPAN, tr|A0A1U8E6P3|A0A1U8E6P3_CAPAN, tr|A0A1U8DZQ7|A0A1U8DZQ7_CAPAN, tr|A0A1U8HKG3|A0A1U8HKG3_CAPAN, tr|K4FWQ6|K4FWQ6_CAPAN, tr|O78327|O78327_CAPAN, tr|A0A1U8FMQ7|A0A1U8FMQ7_CAPAN, tr|A0A1U8GZ15|A0A1U8GZ15_CAPAN, tr|A0A1U8HDT5|A0A1U8HDT5_CAPAN
		GO:0009644	response to high light intensity	6 out of 64 genes, 9.4%	73 out of 3677 genes, 2.0%	0.00150065	tr|A0A1U8E7H4|A0A1U8E7H4_CAPAN, tr|A0A1U8EAE0|A0A1U8EAE0_CAPAN, tr|A0A1U8HKG3|A0A1U8HKG3_CAPAN, tr|A0A1U8GVQ2|A0A1U8GVQ2_CAPAN, tr|A0A1U8E6Q9|A0A1U8E6Q9_CAPAN, tr|A0A1U8GAG1|A0A1U8GAG1_CAPAN
		GO:0050790	regulation of catalytic activity	9 out of 64 genes, 14.1%	160 out of 3677 genes, 4.4%	0.00156808	tr|A0A1U8F8D2|A0A1U8F8D2_CAPAN, tr|A0A1U8FUM0|A0A1U8FUM0_CAPAN, tr|A0A1U8GCN1|A0A1U8GCN1_CAPAN, tr|A0A1U8E7H4|A0A1U8E7H4_CAPAN, tr|B2CZJ6|B2CZJ6_CAPAN, tr|A0A1U8HKG3|A0A1U8HKG3_CAPAN, tr|A0A1U8FMQ7|A0A1U8FMQ7_CAPAN, tr|A0A1U8GZ15|A0A1U8GZ15_CAPAN, tr|Q9M7P4|Q9M7P4_CAPAN
		GO:0008652	cellular amino acid biosynthetic process	11 out of 64 genes, 17.2%	227 out of 3677 genes, 6.2%	0.00157084	tr|A0A1U8FHQ4|A0A1U8FHQ4_CAPAN, tr|A0A1U8EAE0|A0A1U8EAE0_CAPAN, tr|A0A1U8FUM0|A0A1U8FUM0_CAPAN, tr|A0A1U8FNB3|A0A1U8FNB3_CAPAN, tr|A0A1U8EL92|A0A1U8EL92_CAPAN, tr|A0A1U8HDS6|A0A1U8HDS6_CAPAN, tr|A0A1U8E7Q2|A0A1U8E7Q2_CAPAN, tr|O78327|O78327_CAPAN, tr|A0A1U8GZ15|A0A1U8GZ15_CAPAN, tr|A0A1U8HDT5|A0A1U8HDT5_CAPAN, tr|A0A1U8E845|A0A1U8E845_CAPAN
		GO:0010109	regulation of photosynthesis	3 out of 64 genes, 4.7%	14 out of 3677 genes, 0.4%	0.00159668	tr|A0A1U8FJN4|A0A1U8FJN4_CAPAN, tr|A0A1U8GAG1|A0A1U8GAG1_CAPAN, tr|A0A1U8FZN5|A0A1U8FZN5_CAPAN
		GO:0043467	regulation of generation of precursor metabolites and energy	3 out of 64 genes, 4.7%	14 out of 3677 genes, 0.4%	0.00159668	tr|A0A1U8FJN4|A0A1U8FJN4_CAPAN, tr|A0A1U8GAG1|A0A1U8GAG1_CAPAN, tr|A0A1U8FZN5|A0A1U8FZN5_CAPAN
		GO:0009409	response to cold	6 out of 64 genes, 9.4%	74 out of 3677 genes, 2.0%	0.00161106	tr|A0A1U8E7Q2|A0A1U8E7Q2_CAPAN, tr|A0A1U8E6P3|A0A1U8E6P3_CAPAN, tr|A0A1U8EAE0|A0A1U8EAE0_CAPAN, tr|A0A1U8GZ15|A0A1U8GZ15_CAPAN, tr|A0A1U8FMQ7|A0A1U8FMQ7_CAPAN, tr|A0A1U8HDT5|A0A1U8HDT5_CAPAN
		GO:0022613	ribonucleoprotein complex biogenesis	11 out of 64 genes, 17.2%	228 out of 3677 genes, 6.2%	0.00162798	tr|A0A1U8FHQ4|A0A1U8FHQ4_CAPAN, tr|A0A1U8FQ68|A0A1U8FQ68_CAPAN, tr|A0A1U8H5G9|A0A1U8H5G9_CAPAN, tr|A0A1U8EAE0|A0A1U8EAE0_CAPAN, tr|A0A1U8FGM0|A0A1U8FGM0_CAPAN, tr|A0A1U8FUM0|A0A1U8FUM0_CAPAN, tr|A0A1U8HNK6|A0A1U8HNK6_CAPAN, tr|A0A1U8DZQ7|A0A1U8DZQ7_CAPAN, tr|A0A1U8FMQ7|A0A1U8FMQ7_CAPAN, tr|A0A1U8GZ15|A0A1U8GZ15_CAPAN, tr|A0A1U8HDT5|A0A1U8HDT5_CAPAN
		GO:0055114	oxidation reduction	17 out of 64 genes, 26.6%	461 out of 3677 genes, 12.5%	0.00168465	tr|A0A1U8H5G9|A0A1U8H5G9_CAPAN, tr|A0A1U8EL92|A0A1U8EL92_CAPAN, tr|A0A1U8FBV9|A0A1U8FBV9_CAPAN, tr|A0A1U8FMQ7|A0A1U8FMQ7_CAPAN, tr|A0A1U8GZ15|A0A1U8GZ15_CAPAN, tr|A0A1U8ESV4|A0A1U8ESV4_CAPAN, tr|A0A1U8EAE0|A0A1U8EAE0_CAPAN, tr|A0A1U8FMA2|A0A1U8FMA2_CAPAN, tr|A0A1U8FUM0|A0A1U8FUM0_CAPAN, tr|A0A1U8GAG1|A0A1U8GAG1_CAPAN, tr|A0A1U8H8P7|A0A1U8H8P7_CAPAN, tr|F2YL87|F2YL87_CAPAN, tr|A0A1U8GBS1|A0A1U8GBS…
		GO:0009051	pentose-phosphate shunt, oxidative branch	2 out of 64 genes, 3.1%	4 out of 3677 genes, 0.1%	0.00174978	tr|O78327|O78327_CAPAN, tr|A0A1U8FNB3|A0A1U8FNB3_CAPAN
		GO:0050794	regulation of cellular process	24 out of 64 genes, 37.5%	775 out of 3677 genes, 21.1%	0.00177337	tr|A0A1U8FHQ4|A0A1U8FHQ4_CAPAN, tr|A0A1U8FQ68|A0A1U8FQ68_CAPAN, tr|A0A1U8H5G9|A0A1U8H5G9_CAPAN, tr|A0A1U8GVQ2|A0A1U8GVQ2_CAPAN, tr|A0A1U8GCN1|A0A1U8GCN1_CAPAN, tr|A0A1U8E7H4|A0A1U8E7H4_CAPAN, tr|A0A1U8G6G8|A0A1U8G6G8_CAPAN, tr|A0A1U8GVK4|A0A1U8GVK4_CAPAN, tr|A0A1U8FMQ7|A0A1U8FMQ7_CAPAN, tr|A0A1U8GZ15|A0A1U8GZ15_CAPAN, tr|A0A1U8FZN5|A0A1U8FZN5_CAPAN, tr|Q9M7P4|Q9M7P4_CAPAN, tr|A0A1U8EAE0|A0A1U8EAE…
		GO:0006544	glycine metabolic process	4 out of 64 genes, 6.2%	31 out of 3677 genes, 0.8%	0.00184607	tr|A0A1U8FHQ4|A0A1U8FHQ4_CAPAN, tr|A0A1U8FUM0|A0A1U8FUM0_CAPAN, tr|A0A1U8EL92|A0A1U8EL92_CAPAN, tr|A0A1U8FQ55|A0A1U8FQ55_CAPAN
		GO:0009767	photosynthetic electron transport chain	5 out of 64 genes, 7.8%	52 out of 3677 genes, 1.4%	0.00188748	tr|A0A1U8EAE0|A0A1U8EAE0_CAPAN, tr|A0A1U8FUM0|A0A1U8FUM0_CAPAN, tr|A0A1U8GZ15|A0A1U8GZ15_CAPAN, tr|A0A1U8FMQ7|A0A1U8FMQ7_CAPAN, tr|A0A1U8GAG1|A0A1U8GAG1_CAPAN
		GO:0046365	monosaccharide catabolic process	13 out of 64 genes, 20.3%	306 out of 3677 genes, 8.3%	0.00190613	tr|A0A1U8FHQ4|A0A1U8FHQ4_CAPAN, tr|A0A1U8FQ68|A0A1U8FQ68_CAPAN, tr|A0A1U8FNB3|A0A1U8FNB3_CAPAN, tr|A0A1U8GAG1|A0A1U8GAG1_CAPAN, tr|A0A1U8HDS6|A0A1U8HDS6_CAPAN, tr|A0A1U8E6P3|A0A1U8E6P3_CAPAN, tr|A0A1U8DZQ7|A0A1U8DZQ7_CAPAN, tr|A0A1U8HKG3|A0A1U8HKG3_CAPAN, tr|K4FWQ6|K4FWQ6_CAPAN, tr|O78327|O78327_CAPAN, tr|A0A1U8FMQ7|A0A1U8FMQ7_CAPAN, tr|A0A1U8GZ15|A0A1U8GZ15_CAPAN, tr|A0A1U8HDT5|A0A1U8HDT5_CAPAN
		GO:0046164	alcohol catabolic process	13 out of 64 genes, 20.3%	307 out of 3677 genes, 8.3%	0.00196343	tr|A0A1U8FHQ4|A0A1U8FHQ4_CAPAN, tr|A0A1U8FQ68|A0A1U8FQ68_CAPAN, tr|A0A1U8FNB3|A0A1U8FNB3_CAPAN, tr|A0A1U8GAG1|A0A1U8GAG1_CAPAN, tr|A0A1U8HDS6|A0A1U8HDS6_CAPAN, tr|A0A1U8E6P3|A0A1U8E6P3_CAPAN, tr|A0A1U8DZQ7|A0A1U8DZQ7_CAPAN, tr|A0A1U8HKG3|A0A1U8HKG3_CAPAN, tr|K4FWQ6|K4FWQ6_CAPAN, tr|O78327|O78327_CAPAN, tr|A0A1U8FMQ7|A0A1U8FMQ7_CAPAN, tr|A0A1U8GZ15|A0A1U8GZ15_CAPAN, tr|A0A1U8HDT5|A0A1U8HDT5_CAPAN
		GO:0016052	carbohydrate catabolic process	14 out of 64 genes, 21.9%	347 out of 3677 genes, 9.4%	0.00204129	tr|A0A1U8FHQ4|A0A1U8FHQ4_CAPAN, tr|A0A1U8FQ68|A0A1U8FQ68_CAPAN, tr|A0A1U8FNB3|A0A1U8FNB3_CAPAN, tr|A0A1U8GAG1|A0A1U8GAG1_CAPAN, tr|A0A1U8HDS6|A0A1U8HDS6_CAPAN, tr|A0A1U8E6P3|A0A1U8E6P3_CAPAN, tr|A0A1U8DZQ7|A0A1U8DZQ7_CAPAN, tr|A0A1U8HKG3|A0A1U8HKG3_CAPAN, tr|K4FWQ6|K4FWQ6_CAPAN, tr|A0A1U8GDS4|A0A1U8GDS4_CAPAN, tr|O78327|O78327_CAPAN, tr|A0A1U8FMQ7|A0A1U8FMQ7_CAPAN, tr|A0A1U8GZ15|A0A1U8GZ15_CAPAN,…
		GO:0009863	salicylic acid mediated signaling pathway	5 out of 64 genes, 7.8%	53 out of 3677 genes, 1.4%	0.00205643	tr|A0A1U8E7H4|A0A1U8E7H4_CAPAN, tr|A0A1U8E7Q2|A0A1U8E7Q2_CAPAN, tr|A0A1U8EAE0|A0A1U8EAE0_CAPAN, tr|A0A1U8GZ15|A0A1U8GZ15_CAPAN, tr|A0A1U8FMQ7|A0A1U8FMQ7_CAPAN
		GO:0048585	negative regulation of response to stimulus	5 out of 64 genes, 7.8%	53 out of 3677 genes, 1.4%	0.00205643	tr|A0A1U8E7H4|A0A1U8E7H4_CAPAN, tr|A0A1U8E7Q2|A0A1U8E7Q2_CAPAN, tr|A0A1U8EAE0|A0A1U8EAE0_CAPAN, tr|A0A1U8GZ15|A0A1U8GZ15_CAPAN, tr|A0A1U8FMQ7|A0A1U8FMQ7_CAPAN
		GO:0009309	amine biosynthetic process	11 out of 64 genes, 17.2%	235 out of 3677 genes, 6.4%	0.00207778	tr|A0A1U8FHQ4|A0A1U8FHQ4_CAPAN, tr|A0A1U8EAE0|A0A1U8EAE0_CAPAN, tr|A0A1U8FUM0|A0A1U8FUM0_CAPAN, tr|A0A1U8FNB3|A0A1U8FNB3_CAPAN, tr|A0A1U8EL92|A0A1U8EL92_CAPAN, tr|A0A1U8HDS6|A0A1U8HDS6_CAPAN, tr|A0A1U8E7Q2|A0A1U8E7Q2_CAPAN, tr|O78327|O78327_CAPAN, tr|A0A1U8GZ15|A0A1U8GZ15_CAPAN, tr|A0A1U8HDT5|A0A1U8HDT5_CAPAN, tr|A0A1U8E845|A0A1U8E845_CAPAN
		GO:0009642	response to light intensity	6 out of 64 genes, 9.4%	78 out of 3677 genes, 2.1%	0.00211587	tr|A0A1U8E7H4|A0A1U8E7H4_CAPAN, tr|A0A1U8EAE0|A0A1U8EAE0_CAPAN, tr|A0A1U8HKG3|A0A1U8HKG3_CAPAN, tr|A0A1U8GVQ2|A0A1U8GVQ2_CAPAN, tr|A0A1U8E6Q9|A0A1U8E6Q9_CAPAN, tr|A0A1U8GAG1|A0A1U8GAG1_CAPAN
		GO:0019220	regulation of phosphate metabolic process	6 out of 64 genes, 9.4%	79 out of 3677 genes, 2.1%	0.00225896	tr|A0A1U8FHQ4|A0A1U8FHQ4_CAPAN, tr|A0A1U8FQ68|A0A1U8FQ68_CAPAN, tr|A0A1U8FGM0|A0A1U8FGM0_CAPAN, tr|A0A1U8FUM0|A0A1U8FUM0_CAPAN, tr|A0A1U8GVK4|A0A1U8GVK4_CAPAN, tr|A0A1U8GZ15|A0A1U8GZ15_CAPAN
		GO:0048438	floral whorl development	6 out of 64 genes, 9.4%	79 out of 3677 genes, 2.1%	0.00225896	tr|A0A1U8GBS1|A0A1U8GBS1_CAPAN, tr|A0A1U8HKG3|A0A1U8HKG3_CAPAN, tr|A0A1U8EJC2|A0A1U8EJC2_CAPAN, tr|A0A1U8ELM1|A0A1U8ELM1_CAPAN, tr|A0A1U8E6Q9|A0A1U8E6Q9_CAPAN, tr|A0A1U8HDS6|A0A1U8HDS6_CAPAN
		GO:0051174	regulation of phosphorus metabolic process	6 out of 64 genes, 9.4%	79 out of 3677 genes, 2.1%	0.00225896	tr|A0A1U8FHQ4|A0A1U8FHQ4_CAPAN, tr|A0A1U8FQ68|A0A1U8FQ68_CAPAN, tr|A0A1U8FGM0|A0A1U8FGM0_CAPAN, tr|A0A1U8FUM0|A0A1U8FUM0_CAPAN, tr|A0A1U8GVK4|A0A1U8GVK4_CAPAN, tr|A0A1U8GZ15|A0A1U8GZ15_CAPAN
		GO:0008654	phospholipid biosynthetic process	9 out of 64 genes, 14.1%	169 out of 3677 genes, 4.6%	0.00229575	tr|A0A1U8FHQ4|A0A1U8FHQ4_CAPAN, tr|A0A1U8FUM0|A0A1U8FUM0_CAPAN, tr|A0A1U8FNB3|A0A1U8FNB3_CAPAN, tr|A0A1U8EL92|A0A1U8EL92_CAPAN, tr|A0A1U8HDS6|A0A1U8HDS6_CAPAN, tr|O78327|O78327_CAPAN, tr|A0A1U8HKG3|A0A1U8HKG3_CAPAN, tr|A0A1U8GZ15|A0A1U8GZ15_CAPAN, tr|A0A1U8HDT5|A0A1U8HDT5_CAPAN
		GO:0031347	regulation of defense response	7 out of 64 genes, 10.9%	107 out of 3677 genes, 2.9%	0.00230006	tr|A0A1U8E7H4|A0A1U8E7H4_CAPAN, tr|A0A1U8E7Q2|A0A1U8E7Q2_CAPAN, tr|A0A1U8EAE0|A0A1U8EAE0_CAPAN, tr|A0A1U8GUM8|A0A1U8GUM8_CAPAN, tr|A0A1U8FYP5|A0A1U8FYP5_CAPAN, tr|A0A1U8GZ15|A0A1U8GZ15_CAPAN, tr|A0A1U8FMQ7|A0A1U8FMQ7_CAPAN
		GO:0034637	cellular carbohydrate biosynthetic process	10 out of 64 genes, 15.6%	204 out of 3677 genes, 5.5%	0.00240584	tr|A0A1U8FHQ4|A0A1U8FHQ4_CAPAN, tr|A0A1U8FUM0|A0A1U8FUM0_CAPAN, tr|A0A1U8GAG1|A0A1U8GAG1_CAPAN, tr|A0A1U8HDS6|A0A1U8HDS6_CAPAN, tr|A0A1U8E7Q2|A0A1U8E7Q2_CAPAN, tr|A0A1U8DZQ7|A0A1U8DZQ7_CAPAN, tr|A0A1U8HKG3|A0A1U8HKG3_CAPAN, tr|A0A1U8GDS4|A0A1U8GDS4_CAPAN, tr|A0A1U8FMQ7|A0A1U8FMQ7_CAPAN, tr|A0A1U8GZ15|A0A1U8GZ15_CAPAN
		GO:0043067	regulation of programmed cell death	6 out of 64 genes, 9.4%	80 out of 3677 genes, 2.2%	0.00240925	tr|A0A1U8E7H4|A0A1U8E7H4_CAPAN, tr|A0A1U8E7Q2|A0A1U8E7Q2_CAPAN, tr|A0A1U8EAE0|A0A1U8EAE0_CAPAN, tr|A0A1U8GVQ2|A0A1U8GVQ2_CAPAN, tr|A0A1U8GZ15|A0A1U8GZ15_CAPAN, tr|A0A1U8FMQ7|A0A1U8FMQ7_CAPAN
		GO:0080134	regulation of response to stress	7 out of 64 genes, 10.9%	108 out of 3677 genes, 2.9%	0.0024261	tr|A0A1U8E7H4|A0A1U8E7H4_CAPAN, tr|A0A1U8E7Q2|A0A1U8E7Q2_CAPAN, tr|A0A1U8EAE0|A0A1U8EAE0_CAPAN, tr|A0A1U8GUM8|A0A1U8GUM8_CAPAN, tr|A0A1U8FYP5|A0A1U8FYP5_CAPAN, tr|A0A1U8GZ15|A0A1U8GZ15_CAPAN, tr|A0A1U8FMQ7|A0A1U8FMQ7_CAPAN
		GO:0009751	response to salicylic acid stimulus	5 out of 64 genes, 7.8%	55 out of 3677 genes, 1.5%	0.00242719	tr|A0A1U8E7H4|A0A1U8E7H4_CAPAN, tr|A0A1U8E7Q2|A0A1U8E7Q2_CAPAN, tr|A0A1U8EAE0|A0A1U8EAE0_CAPAN, tr|A0A1U8GZ15|A0A1U8GZ15_CAPAN, tr|A0A1U8FMQ7|A0A1U8FMQ7_CAPAN
		GO:0065009	regulation of molecular function	9 out of 64 genes, 14.1%	171 out of 3677 genes, 4.7%	0.00248935	tr|A0A1U8F8D2|A0A1U8F8D2_CAPAN, tr|A0A1U8FUM0|A0A1U8FUM0_CAPAN, tr|A0A1U8GCN1|A0A1U8GCN1_CAPAN, tr|A0A1U8E7H4|A0A1U8E7H4_CAPAN, tr|B2CZJ6|B2CZJ6_CAPAN, tr|A0A1U8HKG3|A0A1U8HKG3_CAPAN, tr|A0A1U8FMQ7|A0A1U8FMQ7_CAPAN, tr|A0A1U8GZ15|A0A1U8GZ15_CAPAN, tr|Q9M7P4|Q9M7P4_CAPAN
		GO:0010941	regulation of cell death	6 out of 64 genes, 9.4%	82 out of 3677 genes, 2.2%	0.00273238	tr|A0A1U8E7H4|A0A1U8E7H4_CAPAN, tr|A0A1U8E7Q2|A0A1U8E7Q2_CAPAN, tr|A0A1U8EAE0|A0A1U8EAE0_CAPAN, tr|A0A1U8GVQ2|A0A1U8GVQ2_CAPAN, tr|A0A1U8GZ15|A0A1U8GZ15_CAPAN, tr|A0A1U8FMQ7|A0A1U8FMQ7_CAPAN
		GO:0006073	cellular glucan metabolic process	8 out of 64 genes, 12.5%	141 out of 3677 genes, 3.8%	0.00275272	tr|A0A1U8FHQ4|A0A1U8FHQ4_CAPAN, tr|A0A1U8FUM0|A0A1U8FUM0_CAPAN, tr|A0A1U8FMA2|A0A1U8FMA2_CAPAN, tr|A0A1U8HDS6|A0A1U8HDS6_CAPAN, tr|A0A1U8DZQ7|A0A1U8DZQ7_CAPAN, tr|A0A1U8GDS4|A0A1U8GDS4_CAPAN, tr|A0A1U8HKG3|A0A1U8HKG3_CAPAN, tr|A0A1U8GZ15|A0A1U8GZ15_CAPAN
		GO:0009607	response to biotic stimulus	14 out of 64 genes, 21.9%	360 out of 3677 genes, 9.8%	0.00288979	tr|A0A1U8EAE0|A0A1U8EAE0_CAPAN, tr|A0A1U8GUM8|A0A1U8GUM8_CAPAN, tr|A0A1U8HFF2|A0A1U8HFF2_CAPAN, tr|A0A1U8GVQ2|A0A1U8GVQ2_CAPAN, tr|A0A1U8FYP5|A0A1U8FYP5_CAPAN, tr|A0A1U8EL92|A0A1U8EL92_CAPAN, tr|A0A1U8GCN1|A0A1U8GCN1_CAPAN, tr|A0A1U8HDS6|A0A1U8HDS6_CAPAN, tr|A0A1U8E7H4|A0A1U8E7H4_CAPAN, tr|A0A1U8E7Q2|A0A1U8E7Q2_CAPAN, tr|A0A1U8FMQ7|A0A1U8FMQ7_CAPAN, tr|A0A1U8GZ15|A0A1U8GZ15_CAPAN, tr|A0A1U8HDT5|A…
		GO:0009620	response to fungus	6 out of 64 genes, 9.4%	83 out of 3677 genes, 2.3%	0.00290568	tr|A0A1U8E7H4|A0A1U8E7H4_CAPAN, tr|A0A1U8E7Q2|A0A1U8E7Q2_CAPAN, tr|A0A1U8EAE0|A0A1U8EAE0_CAPAN, tr|A0A1U8FYP5|A0A1U8FYP5_CAPAN, tr|A0A1U8GZ15|A0A1U8GZ15_CAPAN, tr|A0A1U8FMQ7|A0A1U8FMQ7_CAPAN
		GO:0006066	alcohol metabolic process	19 out of 64 genes, 29.7%	579 out of 3677 genes, 15.7%	0.00336846	tr|A0A1U8FHQ4|A0A1U8FHQ4_CAPAN, tr|A0A1U8FQ68|A0A1U8FQ68_CAPAN, tr|A0A1U8EL92|A0A1U8EL92_CAPAN, tr|A0A1U8F9H1|A0A1U8F9H1_CAPAN, tr|A0A1U8E6P3|A0A1U8E6P3_CAPAN, tr|A0A1U8DZQ7|A0A1U8DZQ7_CAPAN, tr|K4FWQ6|K4FWQ6_CAPAN, tr|A0A1U8GDS4|A0A1U8GDS4_CAPAN, tr|A0A1U8FMQ7|A0A1U8FMQ7_CAPAN, tr|A0A1U8GZ15|A0A1U8GZ15_CAPAN, tr|A0A1U8GUM8|A0A1U8GUM8_CAPAN, tr|A0A1U8FUM0|A0A1U8FUM0_CAPAN, tr|A0A1U8FNB3|A0A1U8FNB…
		GO:0009719	response to endogenous stimulus	10 out of 64 genes, 15.6%	215 out of 3677 genes, 5.8%	0.00353741	tr|A0A1U8EAE0|A0A1U8EAE0_CAPAN, tr|A0A1U8GUM8|A0A1U8GUM8_CAPAN, tr|A0A1U8FYP5|A0A1U8FYP5_CAPAN, tr|A0A1U8GCN1|A0A1U8GCN1_CAPAN, tr|A0A1U8E7Q2|A0A1U8E7Q2_CAPAN, tr|A0A1U8E7H4|A0A1U8E7H4_CAPAN, tr|B2CZJ6|B2CZJ6_CAPAN, tr|A0A1U8GDS4|A0A1U8GDS4_CAPAN, tr|A0A1U8FMQ7|A0A1U8FMQ7_CAPAN, tr|A0A1U8GZ15|A0A1U8GZ15_CAPAN
		GO:0006519	cellular amino acid and derivative metabolic process	16 out of 64 genes, 25.0%	451 out of 3677 genes, 12.3%	0.00355635	tr|A0A1U8FHQ4|A0A1U8FHQ4_CAPAN, tr|A0A1U8H3L5|A0A1U8H3L5_CAPAN, tr|A0A1U8EAE0|A0A1U8EAE0_CAPAN, tr|A0A1U8FUM0|A0A1U8FUM0_CAPAN, tr|A0A1U8FNB3|A0A1U8FNB3_CAPAN, tr|A0A1U8EL92|A0A1U8EL92_CAPAN, tr|A0A1U8F9H1|A0A1U8F9H1_CAPAN, tr|A0A1U8HDS6|A0A1U8HDS6_CAPAN, tr|A0A1U8E7Q2|A0A1U8E7Q2_CAPAN, tr|A0A1U8GBS1|A0A1U8GBS1_CAPAN, tr|O78327|O78327_CAPAN, tr|A0A1U8GZ15|A0A1U8GZ15_CAPAN, tr|A0A1U8HDT5|A0A1U8HDT…
		GO:0050896	response to stimulus	33 out of 64 genes, 51.6%	1275 out of 3677 genes, 34.7%	0.00376228	tr|A0A1U8FQ68|A0A1U8FQ68_CAPAN, tr|A0A1U8GVQ2|A0A1U8GVQ2_CAPAN, tr|A0A1U8EL92|A0A1U8EL92_CAPAN, tr|A0A1U8GCN1|A0A1U8GCN1_CAPAN, tr|A0A1U8H5Z0|A0A1U8H5Z0_CAPAN, tr|A0A1U8E6P3|A0A1U8E6P3_CAPAN, tr|A0A1U8DZQ7|A0A1U8DZQ7_CAPAN, tr|A0A1U8GDS4|A0A1U8GDS4_CAPAN, tr|A0A1U8ELM1|A0A1U8ELM1_CAPAN, tr|A0A1U8HFF2|A0A1U8HFF2_CAPAN, tr|A0A1U8FMA2|A0A1U8FMA2_CAPAN, tr|A0A1U8GAG1|A0A1U8GAG1_CAPAN, tr|A0A1U8HDS6|A…
		GO:0009753	response to jasmonic acid stimulus	5 out of 64 genes, 7.8%	61 out of 3677 genes, 1.7%	0.00383149	tr|A0A1U8E7H4|A0A1U8E7H4_CAPAN, tr|A0A1U8E7Q2|A0A1U8E7Q2_CAPAN, tr|A0A1U8EAE0|A0A1U8EAE0_CAPAN, tr|A0A1U8GZ15|A0A1U8GZ15_CAPAN, tr|A0A1U8FMQ7|A0A1U8FMQ7_CAPAN
		GO:0006979	response to oxidative stress	9 out of 64 genes, 14.1%	183 out of 3677 genes, 5.0%	0.00394187	tr|A0A1U8FHQ4|A0A1U8FHQ4_CAPAN, tr|A0A1U8FQ68|A0A1U8FQ68_CAPAN, tr|A0A1U8ESV4|A0A1U8ESV4_CAPAN, tr|A0A1U8FMA2|A0A1U8FMA2_CAPAN, tr|A0A1U8FNB3|A0A1U8FNB3_CAPAN, tr|A0A1U8GVQ2|A0A1U8GVQ2_CAPAN, tr|A0A1U8HDS6|A0A1U8HDS6_CAPAN, tr|O78327|O78327_CAPAN, tr|A0A1U8E6Q9|A0A1U8E6Q9_CAPAN
		GO:0005986	sucrose biosynthetic process	2 out of 64 genes, 3.1%	6 out of 3677 genes, 0.2%	0.00427691	tr|A0A1U8GDS4|A0A1U8GDS4_CAPAN, tr|A0A1U8GZ15|A0A1U8GZ15_CAPAN
		GO:0048583	regulation of response to stimulus	7 out of 64 genes, 10.9%	120 out of 3677 genes, 3.3%	0.00439364	tr|A0A1U8E7H4|A0A1U8E7H4_CAPAN, tr|A0A1U8E7Q2|A0A1U8E7Q2_CAPAN, tr|A0A1U8EAE0|A0A1U8EAE0_CAPAN, tr|A0A1U8GUM8|A0A1U8GUM8_CAPAN, tr|A0A1U8FYP5|A0A1U8FYP5_CAPAN, tr|A0A1U8GZ15|A0A1U8GZ15_CAPAN, tr|A0A1U8FMQ7|A0A1U8FMQ7_CAPAN
		GO:0010363	regulation of plant-type hypersensitive response	5 out of 64 genes, 7.8%	63 out of 3677 genes, 1.7%	0.00440778	tr|A0A1U8E7H4|A0A1U8E7H4_CAPAN, tr|A0A1U8E7Q2|A0A1U8E7Q2_CAPAN, tr|A0A1U8EAE0|A0A1U8EAE0_CAPAN, tr|A0A1U8GZ15|A0A1U8GZ15_CAPAN, tr|A0A1U8FMQ7|A0A1U8FMQ7_CAPAN
		GO:0080135	regulation of cellular response to stress	5 out of 64 genes, 7.8%	63 out of 3677 genes, 1.7%	0.00440778	tr|A0A1U8E7H4|A0A1U8E7H4_CAPAN, tr|A0A1U8E7Q2|A0A1U8E7Q2_CAPAN, tr|A0A1U8EAE0|A0A1U8EAE0_CAPAN, tr|A0A1U8GZ15|A0A1U8GZ15_CAPAN, tr|A0A1U8FMQ7|A0A1U8FMQ7_CAPAN
		GO:0046148	pigment biosynthetic process	7 out of 64 genes, 10.9%	122 out of 3677 genes, 3.3%	0.00481406	tr|A0A1U8FHQ4|A0A1U8FHQ4_CAPAN, tr|A0A1U8FQ68|A0A1U8FQ68_CAPAN, tr|A0A1U8HFF2|A0A1U8HFF2_CAPAN, tr|A0A1U8FUM0|A0A1U8FUM0_CAPAN, tr|A0A1U8HDT5|A0A1U8HDT5_CAPAN, tr|A0A1U8EL92|A0A1U8EL92_CAPAN, tr|A0A1U8H5Z0|A0A1U8H5Z0_CAPAN
		GO:0019318	hexose metabolic process	14 out of 64 genes, 21.9%	383 out of 3677 genes, 10.4%	0.00510275	tr|A0A1U8FHQ4|A0A1U8FHQ4_CAPAN, tr|A0A1U8FQ68|A0A1U8FQ68_CAPAN, tr|A0A1U8FNB3|A0A1U8FNB3_CAPAN, tr|A0A1U8GAG1|A0A1U8GAG1_CAPAN, tr|A0A1U8HDS6|A0A1U8HDS6_CAPAN, tr|A0A1U8E6P3|A0A1U8E6P3_CAPAN, tr|A0A1U8DZQ7|A0A1U8DZQ7_CAPAN, tr|A0A1U8HKG3|A0A1U8HKG3_CAPAN, tr|K4FWQ6|K4FWQ6_CAPAN, tr|A0A1U8GDS4|A0A1U8GDS4_CAPAN, tr|O78327|O78327_CAPAN, tr|A0A1U8FMQ7|A0A1U8FMQ7_CAPAN, tr|A0A1U8GZ15|A0A1U8GZ15_CAPAN,…
		GO:0009266	response to temperature stimulus	9 out of 64 genes, 14.1%	191 out of 3677 genes, 5.2%	0.00523409	tr|A0A1U8EAE0|A0A1U8EAE0_CAPAN, tr|A0A1U8FNB3|A0A1U8FNB3_CAPAN, tr|A0A1U8GVQ2|A0A1U8GVQ2_CAPAN, tr|A0A1U8E7Q2|A0A1U8E7Q2_CAPAN, tr|A0A1U8E6P3|A0A1U8E6P3_CAPAN, tr|O78327|O78327_CAPAN, tr|A0A1U8FMQ7|A0A1U8FMQ7_CAPAN, tr|A0A1U8GZ15|A0A1U8GZ15_CAPAN, tr|A0A1U8HDT5|A0A1U8HDT5_CAPAN
		GO:0032787	monocarboxylic acid metabolic process	17 out of 64 genes, 26.6%	513 out of 3677 genes, 14.0%	0.00530831	tr|A0A1U8FHQ4|A0A1U8FHQ4_CAPAN, tr|A0A1U8HCV1|A0A1U8HCV1_CAPAN, tr|A0A1U8EL92|A0A1U8EL92_CAPAN, tr|A0A1U8E7H4|A0A1U8E7H4_CAPAN, tr|A0A1U8E6P3|A0A1U8E6P3_CAPAN, tr|A0A1U8FMQ7|A0A1U8FMQ7_CAPAN, tr|A0A1U8GZ15|A0A1U8GZ15_CAPAN, tr|A0A1U8FQ55|A0A1U8FQ55_CAPAN, tr|A0A1U8EAE0|A0A1U8EAE0_CAPAN, tr|A0A1U8FUM0|A0A1U8FUM0_CAPAN, tr|A0A1U8FNB3|A0A1U8FNB3_CAPAN, tr|A0A1U8HDS6|A0A1U8HDS6_CAPAN, tr|A0A1U8E7Q2|A…
		GO:0000273	lipoic acid metabolic process	3 out of 64 genes, 4.7%	21 out of 3677 genes, 0.6%	0.00534834	tr|A0A1U8FHQ4|A0A1U8FHQ4_CAPAN, tr|A0A1U8FUM0|A0A1U8FUM0_CAPAN, tr|A0A1U8EL92|A0A1U8EL92_CAPAN
		GO:0009106	lipoate metabolic process	3 out of 64 genes, 4.7%	21 out of 3677 genes, 0.6%	0.00534834	tr|A0A1U8FHQ4|A0A1U8FHQ4_CAPAN, tr|A0A1U8FUM0|A0A1U8FUM0_CAPAN, tr|A0A1U8EL92|A0A1U8EL92_CAPAN
		GO:0019252	starch biosynthetic process	6 out of 64 genes, 9.4%	94 out of 3677 genes, 2.6%	0.00540118	tr|A0A1U8FHQ4|A0A1U8FHQ4_CAPAN, tr|A0A1U8DZQ7|A0A1U8DZQ7_CAPAN, tr|A0A1U8HKG3|A0A1U8HKG3_CAPAN, tr|A0A1U8FUM0|A0A1U8FUM0_CAPAN, tr|A0A1U8GZ15|A0A1U8GZ15_CAPAN, tr|A0A1U8HDS6|A0A1U8HDS6_CAPAN
		GO:0043085	positive regulation of catalytic activity	6 out of 64 genes, 9.4%	94 out of 3677 genes, 2.6%	0.00540118	tr|A0A1U8E7H4|A0A1U8E7H4_CAPAN, tr|A0A1U8HKG3|A0A1U8HKG3_CAPAN, tr|A0A1U8FUM0|A0A1U8FUM0_CAPAN, tr|A0A1U8GZ15|A0A1U8GZ15_CAPAN, tr|A0A1U8FMQ7|A0A1U8FMQ7_CAPAN, tr|Q9M7P4|Q9M7P4_CAPAN
		GO:0044093	positive regulation of molecular function	6 out of 64 genes, 9.4%	94 out of 3677 genes, 2.6%	0.00540118	tr|A0A1U8E7H4|A0A1U8E7H4_CAPAN, tr|A0A1U8HKG3|A0A1U8HKG3_CAPAN, tr|A0A1U8FUM0|A0A1U8FUM0_CAPAN, tr|A0A1U8GZ15|A0A1U8GZ15_CAPAN, tr|A0A1U8FMQ7|A0A1U8FMQ7_CAPAN, tr|Q9M7P4|Q9M7P4_CAPAN
		GO:0048437	floral organ development	6 out of 64 genes, 9.4%	94 out of 3677 genes, 2.6%	0.00540118	tr|A0A1U8GBS1|A0A1U8GBS1_CAPAN, tr|A0A1U8HKG3|A0A1U8HKG3_CAPAN, tr|A0A1U8EJC2|A0A1U8EJC2_CAPAN, tr|A0A1U8ELM1|A0A1U8ELM1_CAPAN, tr|A0A1U8E6Q9|A0A1U8E6Q9_CAPAN, tr|A0A1U8HDS6|A0A1U8HDS6_CAPAN
		GO:0006081	cellular aldehyde metabolic process	9 out of 64 genes, 14.1%	193 out of 3677 genes, 5.2%	0.00560379	tr|A0A1U8FHQ4|A0A1U8FHQ4_CAPAN, tr|A0A1U8FUM0|A0A1U8FUM0_CAPAN, tr|A0A1U8FNB3|A0A1U8FNB3_CAPAN, tr|A0A1U8EL92|A0A1U8EL92_CAPAN, tr|A0A1U8HDS6|A0A1U8HDS6_CAPAN, tr|O78327|O78327_CAPAN, tr|A0A1U8HKG3|A0A1U8HKG3_CAPAN, tr|A0A1U8GZ15|A0A1U8GZ15_CAPAN, tr|A0A1U8HDT5|A0A1U8HDT5_CAPAN
		GO:0005976	polysaccharide metabolic process	10 out of 64 genes, 15.6%	231 out of 3677 genes, 6.3%	0.00590527	tr|A0A1U8FHQ4|A0A1U8FHQ4_CAPAN, tr|A0A1U8FUM0|A0A1U8FUM0_CAPAN, tr|A0A1U8FMA2|A0A1U8FMA2_CAPAN, tr|A0A1U8FNB3|A0A1U8FNB3_CAPAN, tr|A0A1U8HDS6|A0A1U8HDS6_CAPAN, tr|A0A1U8DZQ7|A0A1U8DZQ7_CAPAN, tr|A0A1U8HKG3|A0A1U8HKG3_CAPAN, tr|A0A1U8GDS4|A0A1U8GDS4_CAPAN, tr|O78327|O78327_CAPAN, tr|A0A1U8GZ15|A0A1U8GZ15_CAPAN
		GO:0048569	post-embryonic organ development	6 out of 64 genes, 9.4%	96 out of 3677 genes, 2.6%	0.00598562	tr|A0A1U8GBS1|A0A1U8GBS1_CAPAN, tr|A0A1U8HKG3|A0A1U8HKG3_CAPAN, tr|A0A1U8EJC2|A0A1U8EJC2_CAPAN, tr|A0A1U8ELM1|A0A1U8ELM1_CAPAN, tr|A0A1U8E6Q9|A0A1U8E6Q9_CAPAN, tr|A0A1U8HDS6|A0A1U8HDS6_CAPAN
		GO:0008219	cell death	3 out of 64 genes, 4.7%	22 out of 3677 genes, 0.6%	0.0061166	tr|A0A1U8HFF2|A0A1U8HFF2_CAPAN, tr|A0A1U8FMA2|A0A1U8FMA2_CAPAN, tr|A0A1U8FQ55|A0A1U8FQ55_CAPAN
		GO:0016265	death	3 out of 64 genes, 4.7%	22 out of 3677 genes, 0.6%	0.0061166	tr|A0A1U8HFF2|A0A1U8HFF2_CAPAN, tr|A0A1U8FMA2|A0A1U8FMA2_CAPAN, tr|A0A1U8FQ55|A0A1U8FQ55_CAPAN
		GO:0015995	chlorophyll biosynthetic process	5 out of 64 genes, 7.8%	69 out of 3677 genes, 1.9%	0.0065065	tr|A0A1U8FHQ4|A0A1U8FHQ4_CAPAN, tr|A0A1U8FQ68|A0A1U8FQ68_CAPAN, tr|A0A1U8FUM0|A0A1U8FUM0_CAPAN, tr|A0A1U8HDT5|A0A1U8HDT5_CAPAN, tr|A0A1U8EL92|A0A1U8EL92_CAPAN
		GO:0031408	oxylipin biosynthetic process	4 out of 64 genes, 6.2%	44 out of 3677 genes, 1.2%	0.00672644	tr|F2YL87|F2YL87_CAPAN, tr|A0A1U8FHQ4|A0A1U8FHQ4_CAPAN, tr|A0A1U8FUM0|A0A1U8FUM0_CAPAN, tr|A0A1U8EL92|A0A1U8EL92_CAPAN
		GO:0010304	PSII associated light-harvesting complex II catabolic process	3 out of 64 genes, 4.7%	23 out of 3677 genes, 0.6%	0.00694759	tr|A0A1U8FHQ4|A0A1U8FHQ4_CAPAN, tr|A0A1U8FQ68|A0A1U8FQ68_CAPAN, tr|A0A1U8GAG1|A0A1U8GAG1_CAPAN
		GO:0009308	amine metabolic process	14 out of 64 genes, 21.9%	401 out of 3677 genes, 10.9%	0.00766953	tr|A0A1U8FHQ4|A0A1U8FHQ4_CAPAN, tr|A0A1U8H3L5|A0A1U8H3L5_CAPAN, tr|A0A1U8EAE0|A0A1U8EAE0_CAPAN, tr|A0A1U8FUM0|A0A1U8FUM0_CAPAN, tr|A0A1U8FNB3|A0A1U8FNB3_CAPAN, tr|A0A1U8EL92|A0A1U8EL92_CAPAN, tr|A0A1U8F9H1|A0A1U8F9H1_CAPAN, tr|A0A1U8HDS6|A0A1U8HDS6_CAPAN, tr|A0A1U8E7Q2|A0A1U8E7Q2_CAPAN, tr|O78327|O78327_CAPAN, tr|A0A1U8GZ15|A0A1U8GZ15_CAPAN, tr|A0A1U8HDT5|A0A1U8HDT5_CAPAN, tr|A0A1U8E845|A0A1U8E84…
		GO:0005978	glycogen biosynthetic process	2 out of 64 genes, 3.1%	8 out of 3677 genes, 0.2%	0.00780597	tr|A0A1U8DZQ7|A0A1U8DZQ7_CAPAN, tr|A0A1U8HKG3|A0A1U8HKG3_CAPAN
		GO:0065007	biological regulation	30 out of 64 genes, 46.9%	1170 out of 3677 genes, 31.8%	0.00790875	tr|A0A1U8FHQ4|A0A1U8FHQ4_CAPAN, tr|A0A1U8FQ68|A0A1U8FQ68_CAPAN, tr|A0A1U8H5G9|A0A1U8H5G9_CAPAN, tr|A0A1U8F8D2|A0A1U8F8D2_CAPAN, tr|A0A1U8GVQ2|A0A1U8GVQ2_CAPAN, tr|A0A1U8EL92|A0A1U8EL92_CAPAN, tr|A0A1U8GCN1|A0A1U8GCN1_CAPAN, tr|A0A1U8E7H4|A0A1U8E7H4_CAPAN, tr|A0A1U8G6G8|A0A1U8G6G8_CAPAN, tr|A0A1U8GVK4|A0A1U8GVK4_CAPAN, tr|A0A1U8FMQ7|A0A1U8FMQ7_CAPAN, tr|A0A1U8GZ15|A0A1U8GZ15_CAPAN, tr|A0A1U8FZN5|A…
		GO:0006006	glucose metabolic process	13 out of 64 genes, 20.3%	361 out of 3677 genes, 9.8%	0.00800705	tr|A0A1U8FHQ4|A0A1U8FHQ4_CAPAN, tr|A0A1U8FQ68|A0A1U8FQ68_CAPAN, tr|A0A1U8FNB3|A0A1U8FNB3_CAPAN, tr|A0A1U8GAG1|A0A1U8GAG1_CAPAN, tr|A0A1U8HDS6|A0A1U8HDS6_CAPAN, tr|A0A1U8E6P3|A0A1U8E6P3_CAPAN, tr|A0A1U8DZQ7|A0A1U8DZQ7_CAPAN, tr|A0A1U8HKG3|A0A1U8HKG3_CAPAN, tr|K4FWQ6|K4FWQ6_CAPAN, tr|O78327|O78327_CAPAN, tr|A0A1U8FMQ7|A0A1U8FMQ7_CAPAN, tr|A0A1U8GZ15|A0A1U8GZ15_CAPAN, tr|A0A1U8HDT5|A0A1U8HDT5_CAPAN
		GO:0006520	cellular amino acid metabolic process	13 out of 64 genes, 20.3%	361 out of 3677 genes, 9.8%	0.00800705	tr|A0A1U8FHQ4|A0A1U8FHQ4_CAPAN, tr|A0A1U8H3L5|A0A1U8H3L5_CAPAN, tr|A0A1U8EAE0|A0A1U8EAE0_CAPAN, tr|A0A1U8FUM0|A0A1U8FUM0_CAPAN, tr|A0A1U8FNB3|A0A1U8FNB3_CAPAN, tr|A0A1U8EL92|A0A1U8EL92_CAPAN, tr|A0A1U8HDS6|A0A1U8HDS6_CAPAN, tr|A0A1U8E7Q2|A0A1U8E7Q2_CAPAN, tr|O78327|O78327_CAPAN, tr|A0A1U8GZ15|A0A1U8GZ15_CAPAN, tr|A0A1U8HDT5|A0A1U8HDT5_CAPAN, tr|A0A1U8E845|A0A1U8E845_CAPAN, tr|A0A1U8FQ55|A0A1U8FQ5…
		GO:0044106	cellular amine metabolic process	13 out of 64 genes, 20.3%	361 out of 3677 genes, 9.8%	0.00800705	tr|A0A1U8FHQ4|A0A1U8FHQ4_CAPAN, tr|A0A1U8H3L5|A0A1U8H3L5_CAPAN, tr|A0A1U8EAE0|A0A1U8EAE0_CAPAN, tr|A0A1U8FUM0|A0A1U8FUM0_CAPAN, tr|A0A1U8FNB3|A0A1U8FNB3_CAPAN, tr|A0A1U8EL92|A0A1U8EL92_CAPAN, tr|A0A1U8HDS6|A0A1U8HDS6_CAPAN, tr|A0A1U8E7Q2|A0A1U8E7Q2_CAPAN, tr|O78327|O78327_CAPAN, tr|A0A1U8GZ15|A0A1U8GZ15_CAPAN, tr|A0A1U8HDT5|A0A1U8HDT5_CAPAN, tr|A0A1U8E845|A0A1U8E845_CAPAN, tr|A0A1U8FQ55|A0A1U8FQ5…
		GO:0006996	organelle organization	20 out of 64 genes, 31.2%	673 out of 3677 genes, 18.3%	0.00813396	tr|A0A1U8FHQ4|A0A1U8FHQ4_CAPAN, tr|A0A1U8FQ68|A0A1U8FQ68_CAPAN, tr|A0A1U8H5G9|A0A1U8H5G9_CAPAN, tr|A0A1U8HCV1|A0A1U8HCV1_CAPAN, tr|A0A1U8H5Z0|A0A1U8H5Z0_CAPAN, tr|A0A1U8DZQ7|A0A1U8DZQ7_CAPAN, tr|A0A1U8EJC2|A0A1U8EJC2_CAPAN, tr|A0A1U8ELM1|A0A1U8ELM1_CAPAN, tr|A0A1U8FMQ7|A0A1U8FMQ7_CAPAN, tr|A0A1U8GZ15|A0A1U8GZ15_CAPAN, tr|A0A1U8EAE0|A0A1U8EAE0_CAPAN, tr|A0A1U8FGM0|A0A1U8FGM0_CAPAN, tr|A0A1U8FUM0|A…
		GO:0031407	oxylipin metabolic process	4 out of 64 genes, 6.2%	47 out of 3677 genes, 1.3%	0.00850109	tr|F2YL87|F2YL87_CAPAN, tr|A0A1U8FHQ4|A0A1U8FHQ4_CAPAN, tr|A0A1U8FUM0|A0A1U8FUM0_CAPAN, tr|A0A1U8EL92|A0A1U8EL92_CAPAN
		GO:0044264	cellular polysaccharide metabolic process	8 out of 64 genes, 12.5%	172 out of 3677 genes, 4.7%	0.00915396	tr|A0A1U8FHQ4|A0A1U8FHQ4_CAPAN, tr|A0A1U8FUM0|A0A1U8FUM0_CAPAN, tr|A0A1U8FMA2|A0A1U8FMA2_CAPAN, tr|A0A1U8HDS6|A0A1U8HDS6_CAPAN, tr|A0A1U8DZQ7|A0A1U8DZQ7_CAPAN, tr|A0A1U8GDS4|A0A1U8GDS4_CAPAN, tr|A0A1U8HKG3|A0A1U8HKG3_CAPAN, tr|A0A1U8GZ15|A0A1U8GZ15_CAPAN
		GO:0045088	regulation of innate immune response	5 out of 64 genes, 7.8%	75 out of 3677 genes, 2.0%	0.00922614	tr|A0A1U8E7H4|A0A1U8E7H4_CAPAN, tr|A0A1U8E7Q2|A0A1U8E7Q2_CAPAN, tr|A0A1U8EAE0|A0A1U8EAE0_CAPAN, tr|A0A1U8GZ15|A0A1U8GZ15_CAPAN, tr|A0A1U8FMQ7|A0A1U8FMQ7_CAPAN
		GO:0016053	organic acid biosynthetic process	12 out of 64 genes, 18.8%	326 out of 3677 genes, 8.9%	0.00924871	tr|A0A1U8FHQ4|A0A1U8FHQ4_CAPAN, tr|A0A1U8EAE0|A0A1U8EAE0_CAPAN, tr|A0A1U8FUM0|A0A1U8FUM0_CAPAN, tr|A0A1U8FNB3|A0A1U8FNB3_CAPAN, tr|A0A1U8EL92|A0A1U8EL92_CAPAN, tr|A0A1U8HDS6|A0A1U8HDS6_CAPAN, tr|F2YL87|F2YL87_CAPAN, tr|A0A1U8E7Q2|A0A1U8E7Q2_CAPAN, tr|O78327|O78327_CAPAN, tr|A0A1U8GZ15|A0A1U8GZ15_CAPAN, tr|A0A1U8HDT5|A0A1U8HDT5_CAPAN, tr|A0A1U8E845|A0A1U8E845_CAPAN
		GO:0046394	carboxylic acid biosynthetic process	12 out of 64 genes, 18.8%	326 out of 3677 genes, 8.9%	0.00924871	tr|A0A1U8FHQ4|A0A1U8FHQ4_CAPAN, tr|A0A1U8EAE0|A0A1U8EAE0_CAPAN, tr|A0A1U8FUM0|A0A1U8FUM0_CAPAN, tr|A0A1U8FNB3|A0A1U8FNB3_CAPAN, tr|A0A1U8EL92|A0A1U8EL92_CAPAN, tr|A0A1U8HDS6|A0A1U8HDS6_CAPAN, tr|F2YL87|F2YL87_CAPAN, tr|A0A1U8E7Q2|A0A1U8E7Q2_CAPAN, tr|O78327|O78327_CAPAN, tr|A0A1U8GZ15|A0A1U8GZ15_CAPAN, tr|A0A1U8HDT5|A0A1U8HDT5_CAPAN, tr|A0A1U8E845|A0A1U8E845_CAPAN
		GO:0042221	response to chemical stimulus	21 out of 64 genes, 32.8%	729 out of 3677 genes, 19.8%	0.0093488	tr|A0A1U8FHQ4|A0A1U8FHQ4_CAPAN, tr|A0A1U8FQ68|A0A1U8FQ68_CAPAN, tr|A0A1U8GVQ2|A0A1U8GVQ2_CAPAN, tr|A0A1U8GCN1|A0A1U8GCN1_CAPAN, tr|A0A1U8E7H4|A0A1U8E7H4_CAPAN, tr|A0A1U8GDS4|A0A1U8GDS4_CAPAN, tr|A0A1U8GZ15|A0A1U8GZ15_CAPAN, tr|A0A1U8ELM1|A0A1U8ELM1_CAPAN, tr|A0A1U8FMQ7|A0A1U8FMQ7_CAPAN, tr|Q9M7P4|Q9M7P4_CAPAN, tr|A0A1U8ESV4|A0A1U8ESV4_CAPAN, tr|A0A1U8EAE0|A0A1U8EAE0_CAPAN, tr|A0A1U8FMA2|A0A1U8FMA…
		GO:0022900	electron transport chain	6 out of 64 genes, 9.4%	106 out of 3677 genes, 2.9%	0.00962293	tr|A0A1U8GBS1|A0A1U8GBS1_CAPAN, tr|A0A1U8EAE0|A0A1U8EAE0_CAPAN, tr|A0A1U8FUM0|A0A1U8FUM0_CAPAN, tr|A0A1U8GZ15|A0A1U8GZ15_CAPAN, tr|A0A1U8FMQ7|A0A1U8FMQ7_CAPAN, tr|A0A1U8GAG1|A0A1U8GAG1_CAPAN
		GO:0016051	carbohydrate biosynthetic process	13 out of 64 genes, 20.3%	370 out of 3677 genes, 10.1%	0.00979712	tr|A0A1U8FHQ4|A0A1U8FHQ4_CAPAN, tr|A0A1U8FUM0|A0A1U8FUM0_CAPAN, tr|A0A1U8FNB3|A0A1U8FNB3_CAPAN, tr|A0A1U8GAG1|A0A1U8GAG1_CAPAN, tr|A0A1U8HDS6|A0A1U8HDS6_CAPAN, tr|A0A1U8E7Q2|A0A1U8E7Q2_CAPAN, tr|A0A1U8E6P3|A0A1U8E6P3_CAPAN, tr|A0A1U8DZQ7|A0A1U8DZQ7_CAPAN, tr|A0A1U8HKG3|A0A1U8HKG3_CAPAN, tr|A0A1U8GDS4|A0A1U8GDS4_CAPAN, tr|O78327|O78327_CAPAN, tr|A0A1U8FMQ7|A0A1U8FMQ7_CAPAN, tr|A0A1U8GZ15|A0A1U8GZ1…
		GO:0006546	glycine catabolic process	3 out of 64 genes, 4.7%	26 out of 3677 genes, 0.7%	0.00982855	tr|A0A1U8FHQ4|A0A1U8FHQ4_CAPAN, tr|A0A1U8FUM0|A0A1U8FUM0_CAPAN, tr|A0A1U8EL92|A0A1U8EL92_CAPAN
		GO:0042026	protein refolding	2 out of 64 genes, 3.1%	9 out of 3677 genes, 0.2%	0.0099242	tr|A0A1U8HFF2|A0A1U8HFF2_CAPAN, tr|A0A1U8EJC2|A0A1U8EJC2_CAPAN
		GO:0006950	response to stress	24 out of 64 genes, 37.5%	885 out of 3677 genes, 24.1%	0.0107544	tr|A0A1U8FHQ4|A0A1U8FHQ4_CAPAN, tr|A0A1U8FQ68|A0A1U8FQ68_CAPAN, tr|A0A1U8GVQ2|A0A1U8GVQ2_CAPAN, tr|A0A1U8EL92|A0A1U8EL92_CAPAN, tr|A0A1U8GCN1|A0A1U8GCN1_CAPAN, tr|A0A1U8E7H4|A0A1U8E7H4_CAPAN, tr|A0A1U8E6P3|A0A1U8E6P3_CAPAN, tr|A0A1U8GZ15|A0A1U8GZ15_CAPAN, tr|A0A1U8FMQ7|A0A1U8FMQ7_CAPAN, tr|A0A1U8ELM1|A0A1U8ELM1_CAPAN, tr|A0A1U8FQ55|A0A1U8FQ55_CAPAN, tr|A0A1U8ESV4|A0A1U8ESV4_CAPAN, tr|A0A1U8EAE0|A…
		GO:0002682	regulation of immune system process	5 out of 64 genes, 7.8%	78 out of 3677 genes, 2.1%	0.0108444	tr|A0A1U8E7H4|A0A1U8E7H4_CAPAN, tr|A0A1U8E7Q2|A0A1U8E7Q2_CAPAN, tr|A0A1U8EAE0|A0A1U8EAE0_CAPAN, tr|A0A1U8GZ15|A0A1U8GZ15_CAPAN, tr|A0A1U8FMQ7|A0A1U8FMQ7_CAPAN
		GO:0006779	porphyrin biosynthetic process	5 out of 64 genes, 7.8%	78 out of 3677 genes, 2.1%	0.0108444	tr|A0A1U8FHQ4|A0A1U8FHQ4_CAPAN, tr|A0A1U8FQ68|A0A1U8FQ68_CAPAN, tr|A0A1U8FUM0|A0A1U8FUM0_CAPAN, tr|A0A1U8HDT5|A0A1U8HDT5_CAPAN, tr|A0A1U8EL92|A0A1U8EL92_CAPAN
		GO:0050776	regulation of immune response	5 out of 64 genes, 7.8%	78 out of 3677 genes, 2.1%	0.0108444	tr|A0A1U8E7H4|A0A1U8E7H4_CAPAN, tr|A0A1U8E7Q2|A0A1U8E7Q2_CAPAN, tr|A0A1U8EAE0|A0A1U8EAE0_CAPAN, tr|A0A1U8GZ15|A0A1U8GZ15_CAPAN, tr|A0A1U8FMQ7|A0A1U8FMQ7_CAPAN
		GO:0009108	coenzyme biosynthetic process	5 out of 64 genes, 7.8%	79 out of 3677 genes, 2.1%	0.0114245	tr|A0A1U8FHQ4|A0A1U8FHQ4_CAPAN, tr|A0A1U8FUM0|A0A1U8FUM0_CAPAN, tr|A0A1U8HDT5|A0A1U8HDT5_CAPAN, tr|A0A1U8EL92|A0A1U8EL92_CAPAN, tr|A0A1U8E845|A0A1U8E845_CAPAN
		GO:0033014	tetrapyrrole biosynthetic process	5 out of 64 genes, 7.8%	79 out of 3677 genes, 2.1%	0.0114245	tr|A0A1U8FHQ4|A0A1U8FHQ4_CAPAN, tr|A0A1U8FQ68|A0A1U8FQ68_CAPAN, tr|A0A1U8FUM0|A0A1U8FUM0_CAPAN, tr|A0A1U8HDT5|A0A1U8HDT5_CAPAN, tr|A0A1U8EL92|A0A1U8EL92_CAPAN
		GO:0009668	plastid membrane organization	6 out of 64 genes, 9.4%	110 out of 3677 genes, 3.0%	0.0114474	tr|A0A1U8FHQ4|A0A1U8FHQ4_CAPAN, tr|A0A1U8FQ68|A0A1U8FQ68_CAPAN, tr|A0A1U8DZQ7|A0A1U8DZQ7_CAPAN, tr|A0A1U8HKG3|A0A1U8HKG3_CAPAN, tr|A0A1U8GAG1|A0A1U8GAG1_CAPAN, tr|A0A1U8HDS6|A0A1U8HDS6_CAPAN
		GO:0010027	thylakoid membrane organization	6 out of 64 genes, 9.4%	110 out of 3677 genes, 3.0%	0.0114474	tr|A0A1U8FHQ4|A0A1U8FHQ4_CAPAN, tr|A0A1U8FQ68|A0A1U8FQ68_CAPAN, tr|A0A1U8DZQ7|A0A1U8DZQ7_CAPAN, tr|A0A1U8HKG3|A0A1U8HKG3_CAPAN, tr|A0A1U8GAG1|A0A1U8GAG1_CAPAN, tr|A0A1U8HDS6|A0A1U8HDS6_CAPAN
		GO:0006629	lipid metabolic process	15 out of 64 genes, 23.4%	464 out of 3677 genes, 12.6%	0.0114647	tr|A0A1U8FHQ4|A0A1U8FHQ4_CAPAN, tr|A0A1U8FQ68|A0A1U8FQ68_CAPAN, tr|A0A1U8HCV1|A0A1U8HCV1_CAPAN, tr|A0A1U8HFF2|A0A1U8HFF2_CAPAN, tr|A0A1U8FUM0|A0A1U8FUM0_CAPAN, tr|A0A1U8FNB3|A0A1U8FNB3_CAPAN, tr|A0A1U8EL92|A0A1U8EL92_CAPAN, tr|A0A1U8F9H1|A0A1U8F9H1_CAPAN, tr|A0A1U8HDS6|A0A1U8HDS6_CAPAN, tr|F2YL87|F2YL87_CAPAN, tr|A0A1U8HKG3|A0A1U8HKG3_CAPAN, tr|O78327|O78327_CAPAN, tr|A0A1U8GZ15|A0A1U8GZ15_CAPAN,…
		GO:0044262	cellular carbohydrate metabolic process	19 out of 64 genes, 29.7%	647 out of 3677 genes, 17.6%	0.0115132	tr|A0A1U8FHQ4|A0A1U8FHQ4_CAPAN, tr|A0A1U8EL92|A0A1U8EL92_CAPAN, tr|A0A1U8DZQ7|A0A1U8DZQ7_CAPAN, tr|A0A1U8GDS4|A0A1U8GDS4_CAPAN, tr|A0A1U8FMQ7|A0A1U8FMQ7_CAPAN, tr|A0A1U8GZ15|A0A1U8GZ15_CAPAN, tr|A0A1U8FQ55|A0A1U8FQ55_CAPAN, tr|A0A1U8H3L5|A0A1U8H3L5_CAPAN, tr|A0A1U8EAE0|A0A1U8EAE0_CAPAN, tr|A0A1U8FMA2|A0A1U8FMA2_CAPAN, tr|A0A1U8FUM0|A0A1U8FUM0_CAPAN, tr|A0A1U8FNB3|A0A1U8FNB3_CAPAN, tr|A0A1U8GAG1|A…
		GO:0009071	serine family amino acid catabolic process	3 out of 64 genes, 4.7%	28 out of 3677 genes, 0.8%	0.0120822	tr|A0A1U8FHQ4|A0A1U8FHQ4_CAPAN, tr|A0A1U8FUM0|A0A1U8FUM0_CAPAN, tr|A0A1U8EL92|A0A1U8EL92_CAPAN
		GO:0010206	photosystem II repair	2 out of 64 genes, 3.1%	10 out of 3677 genes, 0.3%	0.0122669	tr|A0A1U8FGM0|A0A1U8FGM0_CAPAN, tr|A0A1U8GAG1|A0A1U8GAG1_CAPAN
		GO:0009908	flower development	6 out of 64 genes, 9.4%	112 out of 3677 genes, 3.0%	0.0124463	tr|A0A1U8GBS1|A0A1U8GBS1_CAPAN, tr|A0A1U8HKG3|A0A1U8HKG3_CAPAN, tr|A0A1U8EJC2|A0A1U8EJC2_CAPAN, tr|A0A1U8ELM1|A0A1U8ELM1_CAPAN, tr|A0A1U8E6Q9|A0A1U8E6Q9_CAPAN, tr|A0A1U8HDS6|A0A1U8HDS6_CAPAN
		GO:0032268	regulation of cellular protein metabolic process	6 out of 64 genes, 9.4%	112 out of 3677 genes, 3.0%	0.0124463	tr|A0A1U8FHQ4|A0A1U8FHQ4_CAPAN, tr|A0A1U8FQ68|A0A1U8FQ68_CAPAN, tr|A0A1U8FGM0|A0A1U8FGM0_CAPAN, tr|A0A1U8FUM0|A0A1U8FUM0_CAPAN, tr|A0A1U8GVK4|A0A1U8GVK4_CAPAN, tr|A0A1U8GZ15|A0A1U8GZ15_CAPAN
		GO:0032879	regulation of localization	5 out of 64 genes, 7.8%	81 out of 3677 genes, 2.2%	0.0126477	tr|A0A1U8E7H4|A0A1U8E7H4_CAPAN, tr|A0A1U8EAE0|A0A1U8EAE0_CAPAN, tr|A0A1U8HKG3|A0A1U8HKG3_CAPAN, tr|O78327|O78327_CAPAN, tr|A0A1U8FNB3|A0A1U8FNB3_CAPAN
		GO:0050793	regulation of developmental process	8 out of 64 genes, 12.5%	184 out of 3677 genes, 5.0%	0.0134656	tr|A0A1U8EAE0|A0A1U8EAE0_CAPAN, tr|A0A1U8FNB3|A0A1U8FNB3_CAPAN, tr|A0A1U8GVQ2|A0A1U8GVQ2_CAPAN, tr|A0A1U8E7Q2|A0A1U8E7Q2_CAPAN, tr|A0A1U8E7H4|A0A1U8E7H4_CAPAN, tr|O78327|O78327_CAPAN, tr|A0A1U8FMQ7|A0A1U8FMQ7_CAPAN, tr|A0A1U8GZ15|A0A1U8GZ15_CAPAN
		GO:0006612	protein targeting to membrane	5 out of 64 genes, 7.8%	83 out of 3677 genes, 2.3%	0.0139574	tr|A0A1U8E7H4|A0A1U8E7H4_CAPAN, tr|A0A1U8E7Q2|A0A1U8E7Q2_CAPAN, tr|A0A1U8EAE0|A0A1U8EAE0_CAPAN, tr|A0A1U8GZ15|A0A1U8GZ15_CAPAN, tr|A0A1U8FMQ7|A0A1U8FMQ7_CAPAN
		GO:0051188	cofactor biosynthetic process	8 out of 64 genes, 12.5%	186 out of 3677 genes, 5.1%	0.0143092	tr|A0A1U8FHQ4|A0A1U8FHQ4_CAPAN, tr|A0A1U8FQ68|A0A1U8FQ68_CAPAN, tr|A0A1U8FUM0|A0A1U8FUM0_CAPAN, tr|A0A1U8EL92|A0A1U8EL92_CAPAN, tr|A0A1U8HKG3|A0A1U8HKG3_CAPAN, tr|A0A1U8EJC2|A0A1U8EJC2_CAPAN, tr|A0A1U8HDT5|A0A1U8HDT5_CAPAN, tr|A0A1U8E845|A0A1U8E845_CAPAN
		GO:0005977	glycogen metabolic process	2 out of 64 genes, 3.1%	11 out of 3677 genes, 0.3%	0.0148259	tr|A0A1U8DZQ7|A0A1U8DZQ7_CAPAN, tr|A0A1U8HKG3|A0A1U8HKG3_CAPAN
		GO:0006112	energy reserve metabolic process	2 out of 64 genes, 3.1%	11 out of 3677 genes, 0.3%	0.0148259	tr|A0A1U8DZQ7|A0A1U8DZQ7_CAPAN, tr|A0A1U8HKG3|A0A1U8HKG3_CAPAN
		GO:0008610	lipid biosynthetic process	12 out of 64 genes, 18.8%	347 out of 3677 genes, 9.4%	0.0148301	tr|A0A1U8FHQ4|A0A1U8FHQ4_CAPAN, tr|A0A1U8FQ68|A0A1U8FQ68_CAPAN, tr|A0A1U8HFF2|A0A1U8HFF2_CAPAN, tr|A0A1U8FUM0|A0A1U8FUM0_CAPAN, tr|A0A1U8FNB3|A0A1U8FNB3_CAPAN, tr|A0A1U8EL92|A0A1U8EL92_CAPAN, tr|A0A1U8HDS6|A0A1U8HDS6_CAPAN, tr|F2YL87|F2YL87_CAPAN, tr|A0A1U8HKG3|A0A1U8HKG3_CAPAN, tr|O78327|O78327_CAPAN, tr|A0A1U8GZ15|A0A1U8GZ15_CAPAN, tr|A0A1U8HDT5|A0A1U8HDT5_CAPAN
		GO:0044271	nitrogen compound biosynthetic process	12 out of 64 genes, 18.8%	347 out of 3677 genes, 9.4%	0.0148301	tr|A0A1U8FHQ4|A0A1U8FHQ4_CAPAN, tr|A0A1U8FQ68|A0A1U8FQ68_CAPAN, tr|A0A1U8EAE0|A0A1U8EAE0_CAPAN, tr|A0A1U8FUM0|A0A1U8FUM0_CAPAN, tr|A0A1U8FNB3|A0A1U8FNB3_CAPAN, tr|A0A1U8EL92|A0A1U8EL92_CAPAN, tr|A0A1U8HDS6|A0A1U8HDS6_CAPAN, tr|A0A1U8E7Q2|A0A1U8E7Q2_CAPAN, tr|O78327|O78327_CAPAN, tr|A0A1U8GZ15|A0A1U8GZ15_CAPAN, tr|A0A1U8HDT5|A0A1U8HDT5_CAPAN, tr|A0A1U8E845|A0A1U8E845_CAPAN
		GO:0042440	pigment metabolic process	7 out of 64 genes, 10.9%	151 out of 3677 genes, 4.1%	0.0149277	tr|A0A1U8FHQ4|A0A1U8FHQ4_CAPAN, tr|A0A1U8FQ68|A0A1U8FQ68_CAPAN, tr|A0A1U8HFF2|A0A1U8HFF2_CAPAN, tr|A0A1U8FUM0|A0A1U8FUM0_CAPAN, tr|A0A1U8HDT5|A0A1U8HDT5_CAPAN, tr|A0A1U8EL92|A0A1U8EL92_CAPAN, tr|A0A1U8H5Z0|A0A1U8H5Z0_CAPAN
		GO:0044255	cellular lipid metabolic process	14 out of 64 genes, 21.9%	434 out of 3677 genes, 11.8%	0.0150122	tr|A0A1U8FHQ4|A0A1U8FHQ4_CAPAN, tr|A0A1U8FQ68|A0A1U8FQ68_CAPAN, tr|A0A1U8HCV1|A0A1U8HCV1_CAPAN, tr|A0A1U8HFF2|A0A1U8HFF2_CAPAN, tr|A0A1U8FUM0|A0A1U8FUM0_CAPAN, tr|A0A1U8FNB3|A0A1U8FNB3_CAPAN, tr|A0A1U8EL92|A0A1U8EL92_CAPAN, tr|A0A1U8F9H1|A0A1U8F9H1_CAPAN, tr|A0A1U8HDS6|A0A1U8HDS6_CAPAN, tr|F2YL87|F2YL87_CAPAN, tr|A0A1U8HKG3|A0A1U8HKG3_CAPAN, tr|O78327|O78327_CAPAN, tr|A0A1U8GZ15|A0A1U8GZ15_CAPAN,…
		GO:0009250	glucan biosynthetic process	6 out of 64 genes, 9.4%	117 out of 3677 genes, 3.2%	0.015211	tr|A0A1U8FHQ4|A0A1U8FHQ4_CAPAN, tr|A0A1U8DZQ7|A0A1U8DZQ7_CAPAN, tr|A0A1U8HKG3|A0A1U8HKG3_CAPAN, tr|A0A1U8FUM0|A0A1U8FUM0_CAPAN, tr|A0A1U8GZ15|A0A1U8GZ15_CAPAN, tr|A0A1U8HDS6|A0A1U8HDS6_CAPAN
		GO:0033554	cellular response to stress	10 out of 64 genes, 15.6%	269 out of 3677 genes, 7.3%	0.0164991	tr|A0A1U8FHQ4|A0A1U8FHQ4_CAPAN, tr|A0A1U8FQ68|A0A1U8FQ68_CAPAN, tr|A0A1U8ESV4|A0A1U8ESV4_CAPAN, tr|A0A1U8FMA2|A0A1U8FMA2_CAPAN, tr|A0A1U8FNB3|A0A1U8FNB3_CAPAN, tr|A0A1U8GVQ2|A0A1U8GVQ2_CAPAN, tr|A0A1U8HDS6|A0A1U8HDS6_CAPAN, tr|O78327|O78327_CAPAN, tr|A0A1U8E6Q9|A0A1U8E6Q9_CAPAN, tr|A0A1U8FQ55|A0A1U8FQ55_CAPAN
		GO:0032880	regulation of protein localization	2 out of 64 genes, 3.1%	12 out of 3677 genes, 0.3%	0.0175933	tr|O78327|O78327_CAPAN, tr|A0A1U8FNB3|A0A1U8FNB3_CAPAN
		GO:0051246	regulation of protein metabolic process	6 out of 64 genes, 9.4%	121 out of 3677 genes, 3.3%	0.0177119	tr|A0A1U8FHQ4|A0A1U8FHQ4_CAPAN, tr|A0A1U8FQ68|A0A1U8FQ68_CAPAN, tr|A0A1U8FGM0|A0A1U8FGM0_CAPAN, tr|A0A1U8FUM0|A0A1U8FUM0_CAPAN, tr|A0A1U8GVK4|A0A1U8GVK4_CAPAN, tr|A0A1U8GZ15|A0A1U8GZ15_CAPAN
		GO:0006090	pyruvate metabolic process	10 out of 64 genes, 15.6%	274 out of 3677 genes, 7.5%	0.0185719	tr|A0A1U8FHQ4|A0A1U8FHQ4_CAPAN, tr|A0A1U8FUM0|A0A1U8FUM0_CAPAN, tr|A0A1U8FNB3|A0A1U8FNB3_CAPAN, tr|A0A1U8EL92|A0A1U8EL92_CAPAN, tr|A0A1U8HDS6|A0A1U8HDS6_CAPAN, tr|A0A1U8E6P3|A0A1U8E6P3_CAPAN, tr|A0A1U8HKG3|A0A1U8HKG3_CAPAN, tr|O78327|O78327_CAPAN, tr|A0A1U8GZ15|A0A1U8GZ15_CAPAN, tr|A0A1U8HDT5|A0A1U8HDT5_CAPAN
		GO:0009695	jasmonic acid biosynthetic process	3 out of 64 genes, 4.7%	33 out of 3677 genes, 0.9%	0.0189216	tr|A0A1U8FHQ4|A0A1U8FHQ4_CAPAN, tr|A0A1U8FUM0|A0A1U8FUM0_CAPAN, tr|A0A1U8EL92|A0A1U8EL92_CAPAN
		GO:0005984	disaccharide metabolic process	5 out of 64 genes, 7.8%	90 out of 3677 genes, 2.4%	0.0192569	tr|A0A1U8HKG3|A0A1U8HKG3_CAPAN, tr|A0A1U8FUM0|A0A1U8FUM0_CAPAN, tr|A0A1U8GDS4|A0A1U8GDS4_CAPAN, tr|A0A1U8GZ15|A0A1U8GZ15_CAPAN, tr|A0A1U8HDS6|A0A1U8HDS6_CAPAN
		GO:0018130	heterocycle biosynthetic process	5 out of 64 genes, 7.8%	91 out of 3677 genes, 2.5%	0.0201088	tr|A0A1U8FHQ4|A0A1U8FHQ4_CAPAN, tr|A0A1U8FQ68|A0A1U8FQ68_CAPAN, tr|A0A1U8FUM0|A0A1U8FUM0_CAPAN, tr|A0A1U8HDT5|A0A1U8HDT5_CAPAN, tr|A0A1U8EL92|A0A1U8EL92_CAPAN
		GO:0043436	oxoacid metabolic process	21 out of 64 genes, 32.8%	782 out of 3677 genes, 21.3%	0.0204444	tr|A0A1U8FHQ4|A0A1U8FHQ4_CAPAN, tr|A0A1U8HCV1|A0A1U8HCV1_CAPAN, tr|A0A1U8EL92|A0A1U8EL92_CAPAN, tr|A0A1U8E7H4|A0A1U8E7H4_CAPAN, tr|A0A1U8E6P3|A0A1U8E6P3_CAPAN, tr|A0A1U8FMQ7|A0A1U8FMQ7_CAPAN, tr|A0A1U8GZ15|A0A1U8GZ15_CAPAN, tr|A0A1U8FQ55|A0A1U8FQ55_CAPAN, tr|A0A1U8H3L5|A0A1U8H3L5_CAPAN, tr|A0A1U8GUM8|A0A1U8GUM8_CAPAN, tr|A0A1U8EAE0|A0A1U8EAE0_CAPAN, tr|A0A1U8FUM0|A0A1U8FUM0_CAPAN, tr|A0A1U8FNB3|A…
		GO:0048856	anatomical structure development	17 out of 64 genes, 26.6%	589 out of 3677 genes, 16.0%	0.0204635	tr|A0A1U8FHQ4|A0A1U8FHQ4_CAPAN, tr|A0A1U8HCV1|A0A1U8HCV1_CAPAN, tr|A0A1U8GVQ2|A0A1U8GVQ2_CAPAN, tr|A0A1U8E7H4|A0A1U8E7H4_CAPAN, tr|A0A1U8DSA1|A0A1U8DSA1_CAPAN, tr|A0A1U8EJC2|A0A1U8EJC2_CAPAN, tr|A0A1U8ELM1|A0A1U8ELM1_CAPAN, tr|A0A1U8FMQ7|A0A1U8FMQ7_CAPAN, tr|A0A1U8GZ15|A0A1U8GZ15_CAPAN, tr|A0A1U8FUM0|A0A1U8FUM0_CAPAN, tr|A0A1U8FNB3|A0A1U8FNB3_CAPAN, tr|A0A1U8HDS6|A0A1U8HDS6_CAPAN, tr|A0A1U8GBS1|A…
		GO:0009311	oligosaccharide metabolic process	5 out of 64 genes, 7.8%	92 out of 3677 genes, 2.5%	0.0209852	tr|A0A1U8HKG3|A0A1U8HKG3_CAPAN, tr|A0A1U8FUM0|A0A1U8FUM0_CAPAN, tr|A0A1U8GDS4|A0A1U8GDS4_CAPAN, tr|A0A1U8GZ15|A0A1U8GZ15_CAPAN, tr|A0A1U8HDS6|A0A1U8HDS6_CAPAN
		GO:0006082	organic acid metabolic process	21 out of 64 genes, 32.8%	784 out of 3677 genes, 21.3%	0.0210112	tr|A0A1U8FHQ4|A0A1U8FHQ4_CAPAN, tr|A0A1U8HCV1|A0A1U8HCV1_CAPAN, tr|A0A1U8EL92|A0A1U8EL92_CAPAN, tr|A0A1U8E7H4|A0A1U8E7H4_CAPAN, tr|A0A1U8E6P3|A0A1U8E6P3_CAPAN, tr|A0A1U8FMQ7|A0A1U8FMQ7_CAPAN, tr|A0A1U8GZ15|A0A1U8GZ15_CAPAN, tr|A0A1U8FQ55|A0A1U8FQ55_CAPAN, tr|A0A1U8H3L5|A0A1U8H3L5_CAPAN, tr|A0A1U8GUM8|A0A1U8GUM8_CAPAN, tr|A0A1U8EAE0|A0A1U8EAE0_CAPAN, tr|A0A1U8FUM0|A0A1U8FUM0_CAPAN, tr|A0A1U8FNB3|A…
		GO:0006457	protein folding	6 out of 64 genes, 9.4%	126 out of 3677 genes, 3.4%	0.0212211	tr|A0A1U8HFF2|A0A1U8HFF2_CAPAN, tr|A0A1U8EJC2|A0A1U8EJC2_CAPAN, tr|A0A1U8GVQ2|A0A1U8GVQ2_CAPAN, tr|A0A1U8ELM1|A0A1U8ELM1_CAPAN, tr|A0A1U8E6Q9|A0A1U8E6Q9_CAPAN, tr|A0A1U8E900|A0A1U8E900_CAPAN
		GO:0042180	cellular ketone metabolic process	21 out of 64 genes, 32.8%	789 out of 3677 genes, 21.5%	0.0224831	tr|A0A1U8FHQ4|A0A1U8FHQ4_CAPAN, tr|A0A1U8HCV1|A0A1U8HCV1_CAPAN, tr|A0A1U8EL92|A0A1U8EL92_CAPAN, tr|A0A1U8E7H4|A0A1U8E7H4_CAPAN, tr|A0A1U8E6P3|A0A1U8E6P3_CAPAN, tr|A0A1U8FMQ7|A0A1U8FMQ7_CAPAN, tr|A0A1U8GZ15|A0A1U8GZ15_CAPAN, tr|A0A1U8FQ55|A0A1U8FQ55_CAPAN, tr|A0A1U8H3L5|A0A1U8H3L5_CAPAN, tr|A0A1U8GUM8|A0A1U8GUM8_CAPAN, tr|A0A1U8EAE0|A0A1U8EAE0_CAPAN, tr|A0A1U8FUM0|A0A1U8FUM0_CAPAN, tr|A0A1U8FNB3|A…
		GO:0006396	RNA processing	10 out of 64 genes, 15.6%	283 out of 3677 genes, 7.7%	0.0227839	tr|A0A1U8FHQ4|A0A1U8FHQ4_CAPAN, tr|A0A1U8FQ68|A0A1U8FQ68_CAPAN, tr|A0A1U8H5G9|A0A1U8H5G9_CAPAN, tr|A0A1U8EAE0|A0A1U8EAE0_CAPAN, tr|A0A1U8FGM0|A0A1U8FGM0_CAPAN, tr|A0A1U8FUM0|A0A1U8FUM0_CAPAN, tr|A0A1U8DZQ7|A0A1U8DZQ7_CAPAN, tr|A0A1U8FMQ7|A0A1U8FMQ7_CAPAN, tr|A0A1U8GZ15|A0A1U8GZ15_CAPAN, tr|A0A1U8HDT5|A0A1U8HDT5_CAPAN
		GO:0009744	response to sucrose stimulus	4 out of 64 genes, 6.2%	63 out of 3677 genes, 1.7%	0.0230955	tr|A0A1U8E7H4|A0A1U8E7H4_CAPAN, tr|A0A1U8EAE0|A0A1U8EAE0_CAPAN, tr|A0A1U8HKG3|A0A1U8HKG3_CAPAN, tr|A0A1U8HDS6|A0A1U8HDS6_CAPAN
		GO:0034285	response to disaccharide stimulus	4 out of 64 genes, 6.2%	63 out of 3677 genes, 1.7%	0.0230955	tr|A0A1U8E7H4|A0A1U8E7H4_CAPAN, tr|A0A1U8EAE0|A0A1U8EAE0_CAPAN, tr|A0A1U8HKG3|A0A1U8HKG3_CAPAN, tr|A0A1U8HDS6|A0A1U8HDS6_CAPAN
		GO:0005985	sucrose metabolic process	2 out of 64 genes, 3.1%	14 out of 3677 genes, 0.4%	0.0237218	tr|A0A1U8GDS4|A0A1U8GDS4_CAPAN, tr|A0A1U8GZ15|A0A1U8GZ15_CAPAN
		GO:0046351	disaccharide biosynthetic process	2 out of 64 genes, 3.1%	14 out of 3677 genes, 0.4%	0.0237218	tr|A0A1U8GDS4|A0A1U8GDS4_CAPAN, tr|A0A1U8GZ15|A0A1U8GZ15_CAPAN
		GO:0009694	jasmonic acid metabolic process	3 out of 64 genes, 4.7%	36 out of 3677 genes, 1.0%	0.023867	tr|A0A1U8FHQ4|A0A1U8FHQ4_CAPAN, tr|A0A1U8FUM0|A0A1U8FUM0_CAPAN, tr|A0A1U8EL92|A0A1U8EL92_CAPAN
		GO:0010155	regulation of proton transport	3 out of 64 genes, 4.7%	36 out of 3677 genes, 1.0%	0.023867	tr|A0A1U8E7H4|A0A1U8E7H4_CAPAN, tr|A0A1U8EAE0|A0A1U8EAE0_CAPAN, tr|A0A1U8HKG3|A0A1U8HKG3_CAPAN
		GO:0006807	nitrogen compound metabolic process	28 out of 64 genes, 43.8%	1155 out of 3677 genes, 31.4%	0.0243684	tr|A0A1U8FHQ4|A0A1U8FHQ4_CAPAN, tr|A0A1U8FQ68|A0A1U8FQ68_CAPAN, tr|A0A1U8H5G9|A0A1U8H5G9_CAPAN, tr|A0A1U8ELW8|A0A1U8ELW8_CAPAN, tr|A0A1U8HNK6|A0A1U8HNK6_CAPAN, tr|A0A1U8EL92|A0A1U8EL92_CAPAN, tr|A0A1U8F9H1|A0A1U8F9H1_CAPAN, tr|A0A1U8H5Z0|A0A1U8H5Z0_CAPAN, tr|A0A1U8E6P3|A0A1U8E6P3_CAPAN, tr|A0A1U8DZQ7|A0A1U8DZQ7_CAPAN, tr|A0A1U8GVK4|A0A1U8GVK4_CAPAN, tr|A0A1U8GZ15|A0A1U8GZ15_CAPAN, tr|A0A1U8FMQ7|A…
		GO:0015994	chlorophyll metabolic process	5 out of 64 genes, 7.8%	97 out of 3677 genes, 2.6%	0.0257431	tr|A0A1U8FHQ4|A0A1U8FHQ4_CAPAN, tr|A0A1U8FQ68|A0A1U8FQ68_CAPAN, tr|A0A1U8FUM0|A0A1U8FUM0_CAPAN, tr|A0A1U8HDT5|A0A1U8HDT5_CAPAN, tr|A0A1U8EL92|A0A1U8EL92_CAPAN
		GO:0006139	nucleobase, nucleoside, nucleotide and nucleic acid metabolic process	22 out of 64 genes, 34.4%	851 out of 3677 genes, 23.1%	0.0263002	tr|A0A1U8FHQ4|A0A1U8FHQ4_CAPAN, tr|A0A1U8FQ68|A0A1U8FQ68_CAPAN, tr|A0A1U8H5G9|A0A1U8H5G9_CAPAN, tr|A0A1U8ELW8|A0A1U8ELW8_CAPAN, tr|A0A1U8HNK6|A0A1U8HNK6_CAPAN, tr|A0A1U8EL92|A0A1U8EL92_CAPAN, tr|A0A1U8H5Z0|A0A1U8H5Z0_CAPAN, tr|A0A1U8E6P3|A0A1U8E6P3_CAPAN, tr|A0A1U8DZQ7|A0A1U8DZQ7_CAPAN, tr|A0A1U8FMQ7|A0A1U8FMQ7_CAPAN, tr|A0A1U8GZ15|A0A1U8GZ15_CAPAN, tr|A0A1U8H3L5|A0A1U8H3L5_CAPAN, tr|A0A1U8EAE0|A…
		GO:0006743	ubiquinone metabolic process	2 out of 64 genes, 3.1%	15 out of 3677 genes, 0.4%	0.0270681	tr|A0A1U8HDT5|A0A1U8HDT5_CAPAN, tr|A0A1U8E845|A0A1U8E845_CAPAN
		GO:0006744	ubiquinone biosynthetic process	2 out of 64 genes, 3.1%	15 out of 3677 genes, 0.4%	0.0270681	tr|A0A1U8HDT5|A0A1U8HDT5_CAPAN, tr|A0A1U8E845|A0A1U8E845_CAPAN
		GO:0006636	unsaturated fatty acid biosynthetic process	3 out of 64 genes, 4.7%	39 out of 3677 genes, 1.1%	0.0294477	tr|A0A1U8FHQ4|A0A1U8FHQ4_CAPAN, tr|A0A1U8FUM0|A0A1U8FUM0_CAPAN, tr|A0A1U8EL92|A0A1U8EL92_CAPAN
		GO:0007275	multicellular organismal development	17 out of 64 genes, 26.6%	614 out of 3677 genes, 16.7%	0.0297254	tr|A0A1U8FHQ4|A0A1U8FHQ4_CAPAN, tr|A0A1U8HCV1|A0A1U8HCV1_CAPAN, tr|A0A1U8GVQ2|A0A1U8GVQ2_CAPAN, tr|A0A1U8DSA1|A0A1U8DSA1_CAPAN, tr|A0A1U8EJC2|A0A1U8EJC2_CAPAN, tr|A0A1U8ELM1|A0A1U8ELM1_CAPAN, tr|A0A1U8FMQ7|A0A1U8FMQ7_CAPAN, tr|A0A1U8GZ15|A0A1U8GZ15_CAPAN, tr|A0A1U8H3L5|A0A1U8H3L5_CAPAN, tr|A0A1U8FUM0|A0A1U8FUM0_CAPAN, tr|A0A1U8FNB3|A0A1U8FNB3_CAPAN, tr|A0A1U8HDS6|A0A1U8HDS6_CAPAN, tr|A0A1U8GBS1|A…
		GO:0033692	cellular polysaccharide biosynthetic process	6 out of 64 genes, 9.4%	137 out of 3677 genes, 3.7%	0.0305476	tr|A0A1U8FHQ4|A0A1U8FHQ4_CAPAN, tr|A0A1U8DZQ7|A0A1U8DZQ7_CAPAN, tr|A0A1U8HKG3|A0A1U8HKG3_CAPAN, tr|A0A1U8FUM0|A0A1U8FUM0_CAPAN, tr|A0A1U8GZ15|A0A1U8GZ15_CAPAN, tr|A0A1U8HDS6|A0A1U8HDS6_CAPAN
		GO:0009648	photoperiodism	2 out of 64 genes, 3.1%	16 out of 3677 genes, 0.4%	0.0305926	tr|A0A1U8HKG3|A0A1U8HKG3_CAPAN, tr|A0A1U8FMA2|A0A1U8FMA2_CAPAN
		GO:0033559	unsaturated fatty acid metabolic process	3 out of 64 genes, 4.7%	40 out of 3677 genes, 1.1%	0.0314486	tr|A0A1U8FHQ4|A0A1U8FHQ4_CAPAN, tr|A0A1U8FUM0|A0A1U8FUM0_CAPAN, tr|A0A1U8EL92|A0A1U8EL92_CAPAN
		GO:0043086	negative regulation of catalytic activity	3 out of 64 genes, 4.7%	41 out of 3677 genes, 1.1%	0.0335195	tr|A0A1U8F8D2|A0A1U8F8D2_CAPAN, tr|B2CZJ6|B2CZJ6_CAPAN, tr|A0A1U8GCN1|A0A1U8GCN1_CAPAN
		GO:0034641	cellular nitrogen compound metabolic process	13 out of 64 genes, 20.3%	436 out of 3677 genes, 11.9%	0.0343908	tr|A0A1U8FHQ4|A0A1U8FHQ4_CAPAN, tr|A0A1U8FQ68|A0A1U8FQ68_CAPAN, tr|A0A1U8EAE0|A0A1U8EAE0_CAPAN, tr|A0A1U8FUM0|A0A1U8FUM0_CAPAN, tr|A0A1U8FNB3|A0A1U8FNB3_CAPAN, tr|A0A1U8EL92|A0A1U8EL92_CAPAN, tr|A0A1U8HJ31|A0A1U8HJ31_CAPAN, tr|A0A1U8HDS6|A0A1U8HDS6_CAPAN, tr|A0A1U8E7Q2|A0A1U8E7Q2_CAPAN, tr|O78327|O78327_CAPAN, tr|A0A1U8GZ15|A0A1U8GZ15_CAPAN, tr|A0A1U8HDT5|A0A1U8HDT5_CAPAN, tr|A0A1U8E845|A0A1U8E84…
		GO:0019752	carboxylic acid metabolic process	20 out of 64 genes, 31.2%	774 out of 3677 genes, 21.0%	0.0353169	tr|A0A1U8FHQ4|A0A1U8FHQ4_CAPAN, tr|A0A1U8HCV1|A0A1U8HCV1_CAPAN, tr|A0A1U8EL92|A0A1U8EL92_CAPAN, tr|A0A1U8E7H4|A0A1U8E7H4_CAPAN, tr|A0A1U8E6P3|A0A1U8E6P3_CAPAN, tr|A0A1U8FMQ7|A0A1U8FMQ7_CAPAN, tr|A0A1U8GZ15|A0A1U8GZ15_CAPAN, tr|A0A1U8FQ55|A0A1U8FQ55_CAPAN, tr|A0A1U8H3L5|A0A1U8H3L5_CAPAN, tr|A0A1U8EAE0|A0A1U8EAE0_CAPAN, tr|A0A1U8FUM0|A0A1U8FUM0_CAPAN, tr|A0A1U8FNB3|A0A1U8FNB3_CAPAN, tr|A0A1U8HDS6|A…
		GO:0009746	response to hexose stimulus	4 out of 64 genes, 6.2%	72 out of 3677 genes, 2.0%	0.0355405	tr|O78327|O78327_CAPAN, tr|A0A1U8GDS4|A0A1U8GDS4_CAPAN, tr|A0A1U8FNB3|A0A1U8FNB3_CAPAN, tr|A0A1U8HDS6|A0A1U8HDS6_CAPAN
		GO:0034284	response to monosaccharide stimulus	4 out of 64 genes, 6.2%	72 out of 3677 genes, 2.0%	0.0355405	tr|O78327|O78327_CAPAN, tr|A0A1U8GDS4|A0A1U8GDS4_CAPAN, tr|A0A1U8FNB3|A0A1U8FNB3_CAPAN, tr|A0A1U8HDS6|A0A1U8HDS6_CAPAN
		GO:0044085	cellular component biogenesis	15 out of 64 genes, 23.4%	532 out of 3677 genes, 14.5%	0.0360294	tr|A0A1U8FHQ4|A0A1U8FHQ4_CAPAN, tr|A0A1U8FQ68|A0A1U8FQ68_CAPAN, tr|A0A1U8H5G9|A0A1U8H5G9_CAPAN, tr|A0A1U8EAE0|A0A1U8EAE0_CAPAN, tr|A0A1U8GUM8|A0A1U8GUM8_CAPAN, tr|A0A1U8FGM0|A0A1U8FGM0_CAPAN, tr|A0A1U8FUM0|A0A1U8FUM0_CAPAN, tr|A0A1U8FNB3|A0A1U8FNB3_CAPAN, tr|A0A1U8HNK6|A0A1U8HNK6_CAPAN, tr|A0A1U8DZQ7|A0A1U8DZQ7_CAPAN, tr|O78327|O78327_CAPAN, tr|A0A1U8GVK4|A0A1U8GVK4_CAPAN, tr|A0A1U8FMQ7|A0A1U8FMQ…
		GO:0070838	divalent metal ion transport	4 out of 64 genes, 6.2%	73 out of 3677 genes, 2.0%	0.0371228	tr|O78327|O78327_CAPAN, tr|A0A1U8FNB3|A0A1U8FNB3_CAPAN, tr|A0A1U8GVK4|A0A1U8GVK4_CAPAN, tr|A0A1U8HDS6|A0A1U8HDS6_CAPAN
		GO:0006778	porphyrin metabolic process	5 out of 64 genes, 7.8%	107 out of 3677 genes, 2.9%	0.0372222	tr|A0A1U8FHQ4|A0A1U8FHQ4_CAPAN, tr|A0A1U8FQ68|A0A1U8FQ68_CAPAN, tr|A0A1U8FUM0|A0A1U8FUM0_CAPAN, tr|A0A1U8HDT5|A0A1U8HDT5_CAPAN, tr|A0A1U8EL92|A0A1U8EL92_CAPAN
		GO:0033013	tetrapyrrole metabolic process	5 out of 64 genes, 7.8%	107 out of 3677 genes, 2.9%	0.0372222	tr|A0A1U8FHQ4|A0A1U8FHQ4_CAPAN, tr|A0A1U8FQ68|A0A1U8FQ68_CAPAN, tr|A0A1U8FUM0|A0A1U8FUM0_CAPAN, tr|A0A1U8HDT5|A0A1U8HDT5_CAPAN, tr|A0A1U8EL92|A0A1U8EL92_CAPAN
		GO:0042375	quinone cofactor metabolic process	2 out of 64 genes, 3.1%	18 out of 3677 genes, 0.5%	0.0381489	tr|A0A1U8HDT5|A0A1U8HDT5_CAPAN, tr|A0A1U8E845|A0A1U8E845_CAPAN
		GO:0045426	quinone cofactor biosynthetic process	2 out of 64 genes, 3.1%	18 out of 3677 genes, 0.5%	0.0381489	tr|A0A1U8HDT5|A0A1U8HDT5_CAPAN, tr|A0A1U8E845|A0A1U8E845_CAPAN
		GO:0032502	developmental process	18 out of 64 genes, 28.1%	681 out of 3677 genes, 18.5%	0.0382195	tr|A0A1U8FHQ4|A0A1U8FHQ4_CAPAN, tr|A0A1U8HCV1|A0A1U8HCV1_CAPAN, tr|A0A1U8GVQ2|A0A1U8GVQ2_CAPAN, tr|A0A1U8E7H4|A0A1U8E7H4_CAPAN, tr|A0A1U8DSA1|A0A1U8DSA1_CAPAN, tr|A0A1U8EJC2|A0A1U8EJC2_CAPAN, tr|A0A1U8ELM1|A0A1U8ELM1_CAPAN, tr|A0A1U8FMQ7|A0A1U8FMQ7_CAPAN, tr|A0A1U8GZ15|A0A1U8GZ15_CAPAN, tr|A0A1U8H3L5|A0A1U8H3L5_CAPAN, tr|A0A1U8FUM0|A0A1U8FUM0_CAPAN, tr|A0A1U8FNB3|A0A1U8FNB3_CAPAN, tr|A0A1U8HDS6|A…
		GO:0000023	maltose metabolic process	4 out of 64 genes, 6.2%	74 out of 3677 genes, 2.0%	0.0387455	tr|A0A1U8HKG3|A0A1U8HKG3_CAPAN, tr|A0A1U8FUM0|A0A1U8FUM0_CAPAN, tr|A0A1U8GZ15|A0A1U8GZ15_CAPAN, tr|A0A1U8HDS6|A0A1U8HDS6_CAPAN
		GO:0016044	membrane organization	6 out of 64 genes, 9.4%	146 out of 3677 genes, 4.0%	0.039939	tr|A0A1U8FHQ4|A0A1U8FHQ4_CAPAN, tr|A0A1U8FQ68|A0A1U8FQ68_CAPAN, tr|A0A1U8DZQ7|A0A1U8DZQ7_CAPAN, tr|A0A1U8HKG3|A0A1U8HKG3_CAPAN, tr|A0A1U8GAG1|A0A1U8GAG1_CAPAN, tr|A0A1U8HDS6|A0A1U8HDS6_CAPAN
		GO:0007165	signal transduction	10 out of 64 genes, 15.6%	311 out of 3677 genes, 8.5%	0.0403639	tr|A0A1U8EAE0|A0A1U8EAE0_CAPAN, tr|A0A1U8GUM8|A0A1U8GUM8_CAPAN, tr|A0A1U8FYP5|A0A1U8FYP5_CAPAN, tr|A0A1U8GCN1|A0A1U8GCN1_CAPAN, tr|A0A1U8E7Q2|A0A1U8E7Q2_CAPAN, tr|A0A1U8E7H4|A0A1U8E7H4_CAPAN, tr|B2CZJ6|B2CZJ6_CAPAN, tr|A0A1U8FMQ7|A0A1U8FMQ7_CAPAN, tr|A0A1U8GZ15|A0A1U8GZ15_CAPAN, tr|Q9M7P4|Q9M7P4_CAPAN
		GO:0044092	negative regulation of molecular function	3 out of 64 genes, 4.7%	45 out of 3677 genes, 1.2%	0.0424961	tr|A0A1U8F8D2|A0A1U8F8D2_CAPAN, tr|B2CZJ6|B2CZJ6_CAPAN, tr|A0A1U8GCN1|A0A1U8GCN1_CAPAN
		GO:0009853	photorespiration	5 out of 64 genes, 7.8%	112 out of 3677 genes, 3.0%	0.0439836	tr|A0A1U8E6P3|A0A1U8E6P3_CAPAN, tr|A0A1U8F1N7|A0A1U8F1N7_CAPAN, tr|A0A1U8HKG3|A0A1U8HKG3_CAPAN, tr|A0A1U8FMQ7|A0A1U8FMQ7_CAPAN, tr|A0A1U8FQ55|A0A1U8FQ55_CAPAN
		GO:0006096	glycolysis	6 out of 64 genes, 9.4%	151 out of 3677 genes, 4.1%	0.0458777	tr|A0A1U8FHQ4|A0A1U8FHQ4_CAPAN, tr|A0A1U8E6P3|A0A1U8E6P3_CAPAN, tr|K4FWQ6|K4FWQ6_CAPAN, tr|O78327|O78327_CAPAN, tr|A0A1U8FNB3|A0A1U8FNB3_CAPAN, tr|A0A1U8HDS6|A0A1U8HDS6_CAPAN
		GO:0019725	cellular homeostasis	5 out of 64 genes, 7.8%	114 out of 3677 genes, 3.1%	0.0468835	tr|A0A1U8GBS1|A0A1U8GBS1_CAPAN, tr|A0A1U8FMA2|A0A1U8FMA2_CAPAN, tr|A0A1U8GVK4|A0A1U8GVK4_CAPAN, tr|A0A1U8GVQ2|A0A1U8GVQ2_CAPAN, tr|A0A1U8HDS6|A0A1U8HDS6_CAPAN
		GO:0015674	di-, tri-valent inorganic cation transport	4 out of 64 genes, 6.2%	79 out of 3677 genes, 2.1%	0.0474653	tr|O78327|O78327_CAPAN, tr|A0A1U8FNB3|A0A1U8FNB3_CAPAN, tr|A0A1U8GVK4|A0A1U8GVK4_CAPAN, tr|A0A1U8HDS6|A0A1U8HDS6_CAPAN
		GO:0009056	catabolic process	22 out of 64 genes, 34.4%	902 out of 3677 genes, 24.5%	0.0481421	tr|A0A1U8FHQ4|A0A1U8FHQ4_CAPAN, tr|A0A1U8FQ68|A0A1U8FQ68_CAPAN, tr|A0A1U8F9K2|A0A1U8F9K2_CAPAN, tr|A0A1U8EL92|A0A1U8EL92_CAPAN, tr|A0A1U8F9H1|A0A1U8F9H1_CAPAN, tr|A0A1U8E6P3|A0A1U8E6P3_CAPAN, tr|A0A1U8DZQ7|A0A1U8DZQ7_CAPAN, tr|K4FWQ6|K4FWQ6_CAPAN, tr|A0A1U8GDS4|A0A1U8GDS4_CAPAN, tr|A0A1U8GZ15|A0A1U8GZ15_CAPAN, tr|A0A1U8FMQ7|A0A1U8FMQ7_CAPAN, tr|A0A1U8ESV4|A0A1U8ESV4_CAPAN, tr|A0A1U8FIT0|A0A1U8FIT…
		GO:0010628	positive regulation of gene expression	5 out of 64 genes, 7.8%	116 out of 3677 genes, 3.2%	0.0498957	tr|A0A1U8FHQ4|A0A1U8FHQ4_CAPAN, tr|A0A1U8FQ68|A0A1U8FQ68_CAPAN, tr|A0A1U8H5G9|A0A1U8H5G9_CAPAN, tr|A0A1U8FUM0|A0A1U8FUM0_CAPAN, tr|A0A1U8HDT5|A0A1U8HDT5_CAPAN
		GO:0045893	positive regulation of transcription, DNA-dependent	5 out of 64 genes, 7.8%	116 out of 3677 genes, 3.2%	0.0498957	tr|A0A1U8FHQ4|A0A1U8FHQ4_CAPAN, tr|A0A1U8FQ68|A0A1U8FQ68_CAPAN, tr|A0A1U8H5G9|A0A1U8H5G9_CAPAN, tr|A0A1U8FUM0|A0A1U8FUM0_CAPAN, tr|A0A1U8HDT5|A0A1U8HDT5_CAPAN
		GO:0045935	positive regulation of nucleobase, nucleoside, nucleotide and nucleic acid metabolic process	5 out of 64 genes, 7.8%	116 out of 3677 genes, 3.2%	0.0498957	tr|A0A1U8FHQ4|A0A1U8FHQ4_CAPAN, tr|A0A1U8FQ68|A0A1U8FQ68_CAPAN, tr|A0A1U8H5G9|A0A1U8H5G9_CAPAN, tr|A0A1U8FUM0|A0A1U8FUM0_CAPAN, tr|A0A1U8HDT5|A0A1U8HDT5_CAPAN
		GO:0045941	positive regulation of transcription	5 out of 64 genes, 7.8%	116 out of 3677 genes, 3.2%	0.0498957	tr|A0A1U8FHQ4|A0A1U8FHQ4_CAPAN, tr|A0A1U8FQ68|A0A1U8FQ68_CAPAN, tr|A0A1U8H5G9|A0A1U8H5G9_CAPAN, tr|A0A1U8FUM0|A0A1U8FUM0_CAPAN, tr|A0A1U8HDT5|A0A1U8HDT5_CAPAN
		GO:0051173	positive regulation of nitrogen compound metabolic process	5 out of 64 genes, 7.8%	116 out of 3677 genes, 3.2%	0.0498957	tr|A0A1U8FHQ4|A0A1U8FHQ4_CAPAN, tr|A0A1U8FQ68|A0A1U8FQ68_CAPAN, tr|A0A1U8H5G9|A0A1U8H5G9_CAPAN, tr|A0A1U8FUM0|A0A1U8FUM0_CAPAN, tr|A0A1U8HDT5|A0A1U8HDT5_CAPAN
		GO:0051254	positive regulation of RNA metabolic process	5 out of 64 genes, 7.8%	116 out of 3677 genes, 3.2%	0.0498957	tr|A0A1U8FHQ4|A0A1U8FHQ4_CAPAN, tr|A0A1U8FQ68|A0A1U8FQ68_CAPAN, tr|A0A1U8H5G9|A0A1U8H5G9_CAPAN, tr|A0A1U8FUM0|A0A1U8FUM0_CAPAN, tr|A0A1U8HDT5|A0A1U8HDT5_CAPAN
