# Supplementary material for: Proteomic analysis by iTRAQ-PRM provides integrated insight into mechanisms of resistance in pepper to Bemisia tabaci (Gennadius)
Source: BMC Plant Biol. 2019 Jun 21;19:270. doi: 10.1186/s12870-019-1849-0 (PMC6588876; doi:10.1186/s12870-019-1849-0)
Supplement: Supplementary file 9 — Table S6. Pathway enrichment of RB-RC (XLSX 17 kb) [file 12870_2019_1849_MOESM9_ESM.xlsx]

## Sheet: Sheet1
		Table S6 GO molecular function enrichment of DAPs
		ID	Gene Ontology term	Cluster frequency	Protein frequency of use	P-value	Genes annotated to the term
		RB-RC
		GO:0003735	structural constituent of ribosome	7 out of 32 genes, 21.9%	206 out of 3231 genes, 6.4%	0.00330654	tr|A0A1U8GMG9|A0A1U8GMG9_CAPAN, tr|J7HAU1|J7HAU1_CAPAN, tr|A0A1U8E5E9|A0A1U8E5E9_CAPAN, tr|A0A1U8ELW8|A0A1U8ELW8_CAPAN, tr|A0A1U8DRN2|A0A1U8DRN2_CAPAN, tr|A0A1U8HNK6|A0A1U8HNK6_CAPAN, tr|J7H6Z8|J7H6Z8_CAPAN
		GO:0051082	unfolded protein binding	3 out of 32 genes, 9.4%	37 out of 3231 genes, 1.1%	0.00545728	tr|A0A1U8H0C7|A0A1U8H0C7_CAPAN, tr|A0A1U8EZY1|A0A1U8EZY1_CAPAN, tr|A0A1U8GAJ4|A0A1U8GAJ4_CAPAN
		GO:0005198	structural molecule activity	7 out of 32 genes, 21.9%	247 out of 3231 genes, 7.6%	0.00898554	tr|A0A1U8GMG9|A0A1U8GMG9_CAPAN, tr|J7HAU1|J7HAU1_CAPAN, tr|A0A1U8E5E9|A0A1U8E5E9_CAPAN, tr|A0A1U8ELW8|A0A1U8ELW8_CAPAN, tr|A0A1U8DRN2|A0A1U8DRN2_CAPAN, tr|A0A1U8HNK6|A0A1U8HNK6_CAPAN, tr|J7H6Z8|J7H6Z8_CAPAN
		GO:0019843	rRNA binding	3 out of 32 genes, 9.4%	50 out of 3231 genes, 1.5%	0.012618	tr|J7HAU1|J7HAU1_CAPAN, tr|A0A1U8DRN2|A0A1U8DRN2_CAPAN, tr|J7H6Z8|J7H6Z8_CAPAN
		GO:0003723	RNA binding	6 out of 32 genes, 18.8%	228 out of 3231 genes, 7.1%	0.0221697	tr|A0A1U8GMG9|A0A1U8GMG9_CAPAN, tr|J7HAU1|J7HAU1_CAPAN, tr|A0A1U8E2F0|A0A1U8E2F0_CAPAN, tr|A0A1U8DRN2|A0A1U8DRN2_CAPAN, tr|A0A1U8E9J9|A0A1U8E9J9_CAPAN, tr|J7H6Z8|J7H6Z8_CAPAN
		GO:0004553	hydrolase activity, hydrolyzing O-glycosyl compounds	3 out of 32 genes, 9.4%	84 out of 3231 genes, 2.6%	0.0489174	tr|A0A1U8FQ91|A0A1U8FQ91_CAPAN, tr|A0A1U8FME6|A0A1U8FME6_CAPAN, tr|A0A1U8HD83|A0A1U8HD83_CAPAN
		SB-SC
		GO:0003824	catalytic activity	13 out of 14 genes, 92.9%	2102 out of 3231 genes, 65.1%	0.0205277	tr|A0A1U8DX55|A0A1U8DX55_CAPAN, tr|A0A1U8FQ91|A0A1U8FQ91_CAPAN, tr|A0A1U8FME6|A0A1U8FME6_CAPAN, tr|A0A1U8HK56|A0A1U8HK56_CAPAN, tr|A0A1U8GG27|A0A1U8GG27_CAPAN, tr|J7H3N5|J7H3N5_CAPAN, tr|A0A1U8E8C1|A0A1U8E8C1_CAPAN, tr|F2YL87|F2YL87_CAPAN, tr|A0A1U8FD80|A0A1U8FD80_CAPAN, tr|A0A1U8E6R6|A0A1U8E6R6_CAPAN, tr|O78327|O78327_CAPAN, tr|A0A1U8GX36|A0A1U8GX36_CAPAN, tr|A0A1U8GEC0|A0A1U8GEC0_CAPAN
		GO:0070011	peptidase activity, acting on L-amino acid peptides	3 out of 14 genes, 21.4%	168 out of 3231 genes, 5.2%	0.0329044	tr|A0A1U8FD80|A0A1U8FD80_CAPAN, tr|A0A1U8DX55|A0A1U8DX55_CAPAN, tr|A0A1U8GG27|A0A1U8GG27_CAPAN
		GO:0016491	oxidoreductase activity	5 out of 14 genes, 35.7%	465 out of 3231 genes, 14.4%	0.039598	tr|F2YL87|F2YL87_CAPAN, tr|A0A1U8E6R6|A0A1U8E6R6_CAPAN, tr|A0A1U8GEC0|A0A1U8GEC0_CAPAN, tr|J7H3N5|J7H3N5_CAPAN, tr|A0A1U8E8C1|A0A1U8E8C1_CAPAN
		GO:0008233	peptidase activity	3 out of 14 genes, 21.4%	188 out of 3231 genes, 5.8%	0.0438708	tr|A0A1U8FD80|A0A1U8FD80_CAPAN, tr|A0A1U8DX55|A0A1U8DX55_CAPAN, tr|A0A1U8GG27|A0A1U8GG27_CAPAN
		GO:0004553	hydrolase activity, hydrolyzing O-glycosyl compounds	2 out of 14 genes, 14.3%	84 out of 3231 genes, 2.6%	0.0496407	tr|A0A1U8FQ91|A0A1U8FQ91_CAPAN, tr|A0A1U8FME6|A0A1U8FME6_CAPAN
		RC-SC
		GO:0046872	metal ion binding	25 out of 55 genes, 45.5%	706 out of 3231 genes, 21.9%	7.26295e-05	tr|A0A1U8H5G9|A0A1U8H5G9_CAPAN, tr|A0A1U8F9K2|A0A1U8F9K2_CAPAN, tr|A0A1U8EL92|A0A1U8EL92_CAPAN, tr|A0A1U8F9H1|A0A1U8F9H1_CAPAN, tr|A0A1U8FBV9|A0A1U8FBV9_CAPAN, tr|A0A1U8E6P3|A0A1U8E6P3_CAPAN, tr|K4FWQ6|K4FWQ6_CAPAN, tr|A0A1U8GDS4|A0A1U8GDS4_CAPAN, tr|A0A1U8GZ15|A0A1U8GZ15_CAPAN, tr|A0A1U8FZN5|A0A1U8FZN5_CAPAN, tr|A0A1U8E900|A0A1U8E900_CAPAN, tr|Q9M7P4|Q9M7P4_CAPAN, tr|A0A1U8ESV4|A0A1U8ESV4_CAPAN,…
		GO:0043169	cation binding	25 out of 55 genes, 45.5%	709 out of 3231 genes, 21.9%	7.82356e-05	tr|A0A1U8H5G9|A0A1U8H5G9_CAPAN, tr|A0A1U8F9K2|A0A1U8F9K2_CAPAN, tr|A0A1U8EL92|A0A1U8EL92_CAPAN, tr|A0A1U8F9H1|A0A1U8F9H1_CAPAN, tr|A0A1U8FBV9|A0A1U8FBV9_CAPAN, tr|A0A1U8E6P3|A0A1U8E6P3_CAPAN, tr|K4FWQ6|K4FWQ6_CAPAN, tr|A0A1U8GDS4|A0A1U8GDS4_CAPAN, tr|A0A1U8GZ15|A0A1U8GZ15_CAPAN, tr|A0A1U8FZN5|A0A1U8FZN5_CAPAN, tr|A0A1U8E900|A0A1U8E900_CAPAN, tr|Q9M7P4|Q9M7P4_CAPAN, tr|A0A1U8ESV4|A0A1U8ESV4_CAPAN,…
		GO:0043167	ion binding	25 out of 55 genes, 45.5%	729 out of 3231 genes, 22.6%	0.000126841	tr|A0A1U8H5G9|A0A1U8H5G9_CAPAN, tr|A0A1U8F9K2|A0A1U8F9K2_CAPAN, tr|A0A1U8EL92|A0A1U8EL92_CAPAN, tr|A0A1U8F9H1|A0A1U8F9H1_CAPAN, tr|A0A1U8FBV9|A0A1U8FBV9_CAPAN, tr|A0A1U8E6P3|A0A1U8E6P3_CAPAN, tr|K4FWQ6|K4FWQ6_CAPAN, tr|A0A1U8GDS4|A0A1U8GDS4_CAPAN, tr|A0A1U8GZ15|A0A1U8GZ15_CAPAN, tr|A0A1U8FZN5|A0A1U8FZN5_CAPAN, tr|A0A1U8E900|A0A1U8E900_CAPAN, tr|Q9M7P4|Q9M7P4_CAPAN, tr|A0A1U8ESV4|A0A1U8ESV4_CAPAN,…
		GO:0004802	transketolase activity	2 out of 55 genes, 3.6%	2 out of 3231 genes, 0.1%	0.000284588	tr|O78327|O78327_CAPAN, tr|A0A1U8FNB3|A0A1U8FNB3_CAPAN
		GO:0008266	poly(U) RNA binding	3 out of 55 genes, 5.5%	10 out of 3231 genes, 0.3%	0.000514893	tr|A0A1U8EAE0|A0A1U8EAE0_CAPAN, tr|A0A1U8FMQ7|A0A1U8FMQ7_CAPAN, tr|A0A1U8FQ55|A0A1U8FQ55_CAPAN
		GO:0004096	catalase activity	2 out of 55 genes, 3.6%	3 out of 3231 genes, 0.1%	0.000844422	tr|A0A1U8ESV4|A0A1U8ESV4_CAPAN, tr|A0A1U8FMA2|A0A1U8FMA2_CAPAN
		GO:0008878	glucose-1-phosphate adenylyltransferase activity	2 out of 55 genes, 3.6%	3 out of 3231 genes, 0.1%	0.000844422	tr|A0A1U8DZQ7|A0A1U8DZQ7_CAPAN, tr|A0A1U8HKG3|A0A1U8HKG3_CAPAN
		GO:0008187	poly-pyrimidine tract binding	3 out of 55 genes, 5.5%	12 out of 3231 genes, 0.4%	0.000921396	tr|A0A1U8EAE0|A0A1U8EAE0_CAPAN, tr|A0A1U8FMQ7|A0A1U8FMQ7_CAPAN, tr|A0A1U8FQ55|A0A1U8FQ55_CAPAN
		GO:0003727	single-stranded RNA binding	3 out of 55 genes, 5.5%	17 out of 3231 genes, 0.5%	0.00268107	tr|A0A1U8EAE0|A0A1U8EAE0_CAPAN, tr|A0A1U8FMQ7|A0A1U8FMQ7_CAPAN, tr|A0A1U8FQ55|A0A1U8FQ55_CAPAN
		GO:0030234	electron carrier activity	6 out of 55 genes, 10.9%	91 out of 3231 genes, 2.8%	0.00403787	tr|A0A1U8E7H4|A0A1U8E7H4_CAPAN, tr|A0A1U8F8D2|A0A1U8F8D2_CAPAN, tr|B2CZJ6|B2CZJ6_CAPAN, tr|A0A1U8FUM0|A0A1U8FUM0_CAPAN, tr|A0A1U8GCN1|A0A1U8GCN1_CAPAN, tr|Q9M7P4|Q9M7P4_CAPAN
		GO:0004864	phosphoprotein phosphatase inhibitor activity	2 out of 55 genes, 3.6%	6 out of 3231 genes, 0.2%	0.00408533	tr|B2CZJ6|B2CZJ6_CAPAN, tr|A0A1U8GCN1|A0A1U8GCN1_CAPAN
		GO:0019212	phosphatase inhibitor activity	2 out of 55 genes, 3.6%	6 out of 3231 genes, 0.2%	0.00408533	tr|B2CZJ6|B2CZJ6_CAPAN, tr|A0A1U8GCN1|A0A1U8GCN1_CAPAN
		GO:0042132	fructose 1,6-bisphosphate 1-phosphatase activity	2 out of 55 genes, 3.6%	6 out of 3231 genes, 0.2%	0.00408533	tr|A0A1U8GDS4|A0A1U8GDS4_CAPAN, tr|A0A1U8GZ15|A0A1U8GZ15_CAPAN
		GO:0070566	adenylyltransferase activity	2 out of 55 genes, 3.6%	6 out of 3231 genes, 0.2%	0.00408533	tr|A0A1U8DZQ7|A0A1U8DZQ7_CAPAN, tr|A0A1U8HKG3|A0A1U8HKG3_CAPAN
		GO:0016744	transferase activity, transferring aldehyde or ketonic groups	2 out of 55 genes, 3.6%	7 out of 3231 genes, 0.2%	0.00565717	tr|O78327|O78327_CAPAN, tr|A0A1U8FNB3|A0A1U8FNB3_CAPAN
		GO:0010427	abscisic acid binding	2 out of 55 genes, 3.6%	9 out of 3231 genes, 0.3%	0.00948827	tr|B2CZJ6|B2CZJ6_CAPAN, tr|A0A1U8GCN1|A0A1U8GCN1_CAPAN
		GO:0019840	isoprenoid binding	2 out of 55 genes, 3.6%	9 out of 3231 genes, 0.3%	0.00948827	tr|B2CZJ6|B2CZJ6_CAPAN, tr|A0A1U8GCN1|A0A1U8GCN1_CAPAN
		GO:0019203	carbohydrate phosphatase activity	2 out of 55 genes, 3.6%	10 out of 3231 genes, 0.3%	0.0117316	tr|A0A1U8GDS4|A0A1U8GDS4_CAPAN, tr|A0A1U8GZ15|A0A1U8GZ15_CAPAN
		GO:0042562	hormone binding	2 out of 55 genes, 3.6%	11 out of 3231 genes, 0.3%	0.0141832	tr|B2CZJ6|B2CZJ6_CAPAN, tr|A0A1U8GCN1|A0A1U8GCN1_CAPAN
		GO:0005488	Binding	42 out of 55 genes, 76.4%	2008 out of 3231 genes, 62.1%	0.017792	tr|A0A1U8H5G9|A0A1U8H5G9_CAPAN, tr|A0A1U8F9K2|A0A1U8F9K2_CAPAN, tr|A0A1U8EL92|A0A1U8EL92_CAPAN, tr|A0A1U8F9H1|A0A1U8F9H1_CAPAN, tr|A0A1U8GCN1|A0A1U8GCN1_CAPAN, tr|A0A1U8E6P3|A0A1U8E6P3_CAPAN, tr|A0A1U8DZQ7|A0A1U8DZQ7_CAPAN, tr|A0A1U8G6G8|A0A1U8G6G8_CAPAN, tr|A0A1U8GDS4|A0A1U8GDS4_CAPAN, tr|A0A1U8EJC2|A0A1U8EJC2_CAPAN, tr|A0A1U8ELM1|A0A1U8ELM1_CAPAN, tr|A0A1U8FZN5|A0A1U8FZN5_CAPAN, tr|A0A1U8HFF2|A…
		GO:0006488	phosphatase regulator activity	2 out of 55 genes, 3.6%	15 out of 3231 genes, 0.5%	0.0259253	tr|B2CZJ6|B2CZJ6_CAPAN, tr|A0A1U8GCN1|A0A1U8GCN1_CAPAN
		GO:0019888	protein phosphatase regulator activity	2 out of 55 genes, 3.6%	15 out of 3231 genes, 0.5%	0.0259253	tr|B2CZJ6|B2CZJ6_CAPAN, tr|A0A1U8GCN1|A0A1U8GCN1_CAPAN
		GO:0046914	transition metal ion binding	11 out of 55 genes, 20.0%	346 out of 3231 genes, 10.7%	0.0285235	tr|A0A1U8H5G9|A0A1U8H5G9_CAPAN, tr|A0A1U8F9K2|A0A1U8F9K2_CAPAN, tr|A0A1U8EL92|A0A1U8EL92_CAPAN, tr|A0A1U8F9H1|A0A1U8F9H1_CAPAN, tr|A0A1U8GCN1|A0A1U8GCN1_CAPAN, tr|A0A1U8E6P3|A0A1U8E6P3_CAPAN, tr|A0A1U8DZQ7|A0A1U8DZQ7_CAPAN, tr|A0A1U8G6G8|A0A1U8G6G8_CAPAN, tr|A0A1U8GDS4|A0A1U8GDS4_CAPAN, tr|A0A1U8EJC2|A0A1U8EJC2_CAPAN, tr|A0A1U8ELM1|A0A1U8ELM1_CAPAN, tr|A0A1U8FZN5|A0A1U8FZN5_CAPAN, tr|A0A1U8HFF2|A…
		GO:0004872	receptor activity	2 out of 55 genes, 3.6%	17 out of 3231 genes, 0.5%	0.0328602	tr|B2CZJ6|B2CZJ6_CAPAN, tr|A0A1U8GCN1|A0A1U8GCN1_CAPAN
		GO:0033293	monocarboxylic acid binding	2 out of 55 genes, 3.6%	17 out of 3231 genes, 0.5%	0.0328602	tr|B2CZJ6|B2CZJ6_CAPAN, tr|A0A1U8GCN1|A0A1U8GCN1_CAPAN
		GO:0004857	enzyme inhibitor activity	3 out of 55 genes, 5.5%	42 out of 3231 genes, 1.3%	0.0335641	tr|A0A1U8F8D2|A0A1U8F8D2_CAPAN, tr|B2CZJ6|B2CZJ6_CAPAN, tr|A0A1U8GCN1|A0A1U8GCN1_CAPAN
		GO:0005509	calcium ion binding	4 out of 55 genes, 7.3%	75 out of 3231 genes, 2.3%	0.0374444	tr|A0A1U8EAE0|A0A1U8EAE0_CAPAN, tr|A0A1U8FJN4|A0A1U8FJN4_CAPAN, tr|A0A1U8F9H1|A0A1U8F9H1_CAPAN, tr|A0A1U8FZN5|A0A1U8FZN5_CAPAN
		GO:0008047	enzyme activator activity	2 out of 55 genes, 3.6%	19 out of 3231 genes, 0.6%	0.040434	tr|A0A1U8E7H4|A0A1U8E7H4_CAPAN, tr|Q9M7P4|Q9M7P4_CAPAN
		GO:0032555	purine ribonucleotide binding	15 out of 55 genes, 27.3%	559 out of 3231 genes, 17.3%	0.0420545	tr|A0A1U8H3L5|A0A1U8H3L5_CAPAN, tr|A0A1U8HCV1|A0A1U8HCV1_CAPAN, tr|A0A1U8HFF2|A0A1U8HFF2_CAPAN, tr|A0A1U8GAG1|A0A1U8GAG1_CAPAN, tr|A0A1U8HDS6|A0A1U8HDS6_CAPAN, tr|A0A1U8E7H4|A0A1U8E7H4_CAPAN, tr|A0A1U8DZQ7|A0A1U8DZQ7_CAPAN, tr|A0A1U8GBS1|A0A1U8GBS1_CAPAN, tr|A0A1U8HKG3|A0A1U8HKG3_CAPAN, tr|K4FWQ6|K4FWQ6_CAPAN, tr|A0A1U8EJC2|A0A1U8EJC2_CAPAN, tr|A0A1U8ELM1|A0A1U8ELM1_CAPAN, tr|A0A1U8E6Q9|A0A1U8E6Q…
		GO:0032553	ribonucleotide binding	15 out of 55 genes, 27.3%	560 out of 3231 genes, 17.3%	0.0426445	tr|A0A1U8H3L5|A0A1U8H3L5_CAPAN, tr|A0A1U8HCV1|A0A1U8HCV1_CAPAN, tr|A0A1U8HFF2|A0A1U8HFF2_CAPAN, tr|A0A1U8GAG1|A0A1U8GAG1_CAPAN, tr|A0A1U8HDS6|A0A1U8HDS6_CAPAN, tr|A0A1U8E7H4|A0A1U8E7H4_CAPAN, tr|A0A1U8DZQ7|A0A1U8DZQ7_CAPAN, tr|A0A1U8GBS1|A0A1U8GBS1_CAPAN, tr|A0A1U8HKG3|A0A1U8HKG3_CAPAN, tr|K4FWQ6|K4FWQ6_CAPAN, tr|A0A1U8EJC2|A0A1U8EJC2_CAPAN, tr|A0A1U8ELM1|A0A1U8ELM1_CAPAN, tr|A0A1U8E6Q9|A0A1U8E6Q…
		GO:0005524	ATP binding	13 out of 55 genes, 23.6%	464 out of 3231 genes, 14.4%	0.0435591	tr|A0A1U8H3L5|A0A1U8H3L5_CAPAN, tr|A0A1U8HFF2|A0A1U8HFF2_CAPAN, tr|A0A1U8GAG1|A0A1U8GAG1_CAPAN, tr|A0A1U8HDS6|A0A1U8HDS6_CAPAN, tr|A0A1U8E7H4|A0A1U8E7H4_CAPAN, tr|A0A1U8DZQ7|A0A1U8DZQ7_CAPAN, tr|A0A1U8GBS1|A0A1U8GBS1_CAPAN, tr|A0A1U8HKG3|A0A1U8HKG3_CAPAN, tr|K4FWQ6|K4FWQ6_CAPAN, tr|A0A1U8ELM1|A0A1U8ELM1_CAPAN, tr|A0A1U8EJC2|A0A1U8EJC2_CAPAN, tr|A0A1U8E6Q9|A0A1U8E6Q9_CAPAN, tr|A0A1U8E900|A0A1U8E90…
		GO:0032559	adenyl ribonucleotide binding	13 out of 55 genes, 23.6%	464 out of 3231 genes, 14.4%	0.0435591	tr|A0A1U8H3L5|A0A1U8H3L5_CAPAN, tr|A0A1U8HFF2|A0A1U8HFF2_CAPAN, tr|A0A1U8GAG1|A0A1U8GAG1_CAPAN, tr|A0A1U8HDS6|A0A1U8HDS6_CAPAN, tr|A0A1U8E7H4|A0A1U8E7H4_CAPAN, tr|A0A1U8DZQ7|A0A1U8DZQ7_CAPAN, tr|A0A1U8GBS1|A0A1U8GBS1_CAPAN, tr|A0A1U8HKG3|A0A1U8HKG3_CAPAN, tr|K4FWQ6|K4FWQ6_CAPAN, tr|A0A1U8ELM1|A0A1U8ELM1_CAPAN, tr|A0A1U8EJC2|A0A1U8EJC2_CAPAN, tr|A0A1U8E6Q9|A0A1U8E6Q9_CAPAN, tr|A0A1U8E900|A0A1U8E90…
		GO:0016209	antioxidant activity	3 out of 55 genes, 5.5%	47 out of 3231 genes, 1.5%	0.044683	tr|A0A1U8GBS1|A0A1U8GBS1_CAPAN, tr|A0A1U8ESV4|A0A1U8ESV4_CAPAN, tr|A0A1U8FMA2|A0A1U8FMA2_CAPAN
