# Supplementary material for: Proteomic analysis by iTRAQ-PRM provides integrated insight into mechanisms of resistance in pepper to Bemisia tabaci (Gennadius)
Source: BMC Plant Biol. 2019 Jun 21;19:270. doi: 10.1186/s12870-019-1849-0 (PMC6588876; doi:10.1186/s12870-019-1849-0)
Supplement: Supplementary file 10 — Table S7. Number of DAPs obtained by different analytical methods (XLSX 23 kb) [file 12870_2019_1849_MOESM10_ESM.xlsx]

## Sheet: Sheet1
		Table S7 GO cellular component enrichment of DAPs
		ID	Gene Ontology term	Cluster frequency	Protein frequency of use	P-value	Genes annotated to the term
		RB-RC
		GO:0048046	apoplast	8 out of 35 genes, 22.9%	168 out of 3707 genes, 4.5%	0.000124121	tr|A0A1U8F6S1|A0A1U8F6S1_CAPAN, tr|A0A1U8EMR4|A0A1U8EMR4_CAPAN, tr|A0A1U8EZY1|A0A1U8EZY1_CAPAN, tr|A0A1U8ESR9|A0A1U8ESR9_CAPAN, tr|A0A1U8FVW2|A0A1U8FVW2_CAPAN, tr|A0A1U8FQ91|A0A1U8FQ91_CAPAN, tr|A0A1U8GAJ4|A0A1U8GAJ4_CAPAN, tr|A0A1U8HD83|A0A1U8HD83_CAPAN
		GO:0015934	large ribosomal subunit	6 out of 35 genes, 17.1%	91 out of 3707 genes, 2.5%	0.000169615	tr|A0A1U8GMG9|A0A1U8GMG9_CAPAN, tr|J7HAU1|J7HAU1_CAPAN, tr|A0A1U8E5E9|A0A1U8E5E9_CAPAN, tr|A0A1U8ELW8|A0A1U8ELW8_CAPAN, tr|A0A1U8HNK6|A0A1U8HNK6_CAPAN, tr|J7H6Z8|J7H6Z8_CAPAN
		GO:0044446	intracellular organelle part	25 out of 35 genes, 71.4%	1507 out of 3707 genes, 40.7%	0.000210741	tr|A0A1U8H5G9|A0A1U8H5G9_CAPAN, tr|A0A1U8GY32|A0A1U8GY32_CAPAN, tr|A0A1U8EMR4|A0A1U8EMR4_CAPAN, tr|A0A1U8EZY1|A0A1U8EZY1_CAPAN, tr|A0A1U8ELW8|A0A1U8ELW8_CAPAN, tr|A0A1U8HNK6|A0A1U8HNK6_CAPAN, tr|A0A1U8FBV9|A0A1U8FBV9_CAPAN, tr|A0A1U8G5J6|A0A1U8G5J6_CAPAN, tr|A0A1U8H0C7|A0A1U8H0C7_CAPAN, tr|A0A1U8FVW2|A0A1U8FVW2_CAPAN, tr|A0A1U8E2F0|A0A1U8E2F0_CAPAN, tr|A0A1U8EC90|A0A1U8EC90_CAPAN, tr|A0A1U8GEC0|A…
		GO:0044422	organelle part	25 out of 35 genes, 71.4%	1510 out of 3707 genes, 40.7%	0.000218797	tr|A0A1U8H5G9|A0A1U8H5G9_CAPAN, tr|A0A1U8GY32|A0A1U8GY32_CAPAN, tr|A0A1U8EMR4|A0A1U8EMR4_CAPAN, tr|A0A1U8EZY1|A0A1U8EZY1_CAPAN, tr|A0A1U8ELW8|A0A1U8ELW8_CAPAN, tr|A0A1U8HNK6|A0A1U8HNK6_CAPAN, tr|A0A1U8FBV9|A0A1U8FBV9_CAPAN, tr|A0A1U8G5J6|A0A1U8G5J6_CAPAN, tr|A0A1U8H0C7|A0A1U8H0C7_CAPAN, tr|A0A1U8FVW2|A0A1U8FVW2_CAPAN, tr|A0A1U8E2F0|A0A1U8E2F0_CAPAN, tr|A0A1U8EC90|A0A1U8EC90_CAPAN, tr|A0A1U8GEC0|A…
		GO:0005576	extracellular region	9 out of 35 genes, 25.7%	234 out of 3707 genes, 6.3%	0.000226182	tr|A0A1U8F6S1|A0A1U8F6S1_CAPAN, tr|A0A1U8EMR4|A0A1U8EMR4_CAPAN, tr|A0A1U8EZY1|A0A1U8EZY1_CAPAN, tr|A0A1U8ESR9|A0A1U8ESR9_CAPAN, tr|A0A1U8FQ91|A0A1U8FQ91_CAPAN, tr|A0A1U8FME6|A0A1U8FME6_CAPAN, tr|A0A1U8GAJ4|A0A1U8GAJ4_CAPAN, tr|A0A1U8FVW2|A0A1U8FVW2_CAPAN, tr|A0A1U8HD83|A0A1U8HD83_CAPAN
		GO:0009570	chloroplast stroma	10 out of 35 genes, 28.6%	337 out of 3707 genes, 9.1%	0.00078147	tr|A0A1U8F6S1|A0A1U8F6S1_CAPAN, tr|A0A1U8H5G9|A0A1U8H5G9_CAPAN, tr|A0A1U8EMR4|A0A1U8EMR4_CAPAN, tr|A0A1U8EZY1|A0A1U8EZY1_CAPAN, tr|A0A1U8ESR9|A0A1U8ESR9_CAPAN, tr|A0A1U8ELW8|A0A1U8ELW8_CAPAN, tr|A0A1U8G5J6|A0A1U8G5J6_CAPAN, tr|A0A1U8E2F0|A0A1U8E2F0_CAPAN, tr|A0A1U8DRN2|A0A1U8DRN2_CAPAN, tr|A0A1U8GEC0|A0A1U8GEC0_CAPAN
		GO:0009507	chloroplast	20 of 35 in the list	1121 out of 3707 genes, 30.2%	0.000805574	tr|A0A1U8H5G9|A0A1U8H5G9_CAPAN, tr|A0A1U8GY32|A0A1U8GY32_CAPAN, tr|A0A1U8EMR4|A0A1U8EMR4_CAPAN, tr|A0A1U8EZY1|A0A1U8EZY1_CAPAN, tr|A0A1U8ELW8|A0A1U8ELW8_CAPAN, tr|A0A1U8FBV9|A0A1U8FBV9_CAPAN, tr|A0A1U8G5J6|A0A1U8G5J6_CAPAN, tr|A0A1U8E2F0|A0A1U8E2F0_CAPAN, tr|A0A1U8EC90|A0A1U8EC90_CAPAN, tr|A0A1U8GEC0|A0A1U8GEC0_CAPAN, tr|A0A1U8F6S1|A0A1U8F6S1_CAPAN, tr|A0A1U8ESR9|A0A1U8ESR9_CAPAN, tr|A0A1U8E5E9|A…
		GO:0009532	plastid stroma	10 out of 35 genes, 28.6%	348 out of 3707 genes, 9.4%	0.00100673	tr|A0A1U8F6S1|A0A1U8F6S1_CAPAN, tr|A0A1U8H5G9|A0A1U8H5G9_CAPAN, tr|A0A1U8EMR4|A0A1U8EMR4_CAPAN, tr|A0A1U8EZY1|A0A1U8EZY1_CAPAN, tr|A0A1U8ESR9|A0A1U8ESR9_CAPAN, tr|A0A1U8ELW8|A0A1U8ELW8_CAPAN, tr|A0A1U8G5J6|A0A1U8G5J6_CAPAN, tr|A0A1U8E2F0|A0A1U8E2F0_CAPAN, tr|A0A1U8DRN2|A0A1U8DRN2_CAPAN, tr|A0A1U8GEC0|A0A1U8GEC0_CAPAN
		GO:0009536	plastid	23 out of 35 genes, 65.7%	1448 out of 3707 genes, 39.1%	0.00122243	tr|A0A1U8H5G9|A0A1U8H5G9_CAPAN, tr|A0A1U8GY32|A0A1U8GY32_CAPAN, tr|A0A1U8EMR4|A0A1U8EMR4_CAPAN, tr|A0A1U8EZY1|A0A1U8EZY1_CAPAN, tr|A0A1U8ELW8|A0A1U8ELW8_CAPAN, tr|A0A1U8FBV9|A0A1U8FBV9_CAPAN, tr|A0A1U8G5J6|A0A1U8G5J6_CAPAN, tr|A0A1U8E2F0|A0A1U8E2F0_CAPAN, tr|A0A1U8EC90|A0A1U8EC90_CAPAN, tr|A0A1U8GEC0|A0A1U8GEC0_CAPAN, tr|A0A1U8F6S1|A0A1U8F6S1_CAPAN, tr|A0A1U8E5E9|A0A1U8E5E9_CAPAN, tr|A0A1U8ESR9|A…
		GO:0009526	plastid envelope	10 out of 35 genes, 28.6%	357 out of 3707 genes, 9.6%	0.00122897	tr|A0A1U8F6S1|A0A1U8F6S1_CAPAN, tr|A0A1U8GY32|A0A1U8GY32_CAPAN, tr|A0A1U8EZY1|A0A1U8EZY1_CAPAN, tr|A0A1U8ELW8|A0A1U8ELW8_CAPAN, tr|A0A1U8FBV9|A0A1U8FBV9_CAPAN, tr|A0A1U8G5J6|A0A1U8G5J6_CAPAN, tr|A0A1U8E2F0|A0A1U8E2F0_CAPAN, tr|A0A1U8DRN2|A0A1U8DRN2_CAPAN, tr|A0A1U8EC90|A0A1U8EC90_CAPAN, tr|A0A1U8GEC0|A0A1U8GEC0_CAPAN
		GO:0000315	organellar large ribosomal subunit	2 out of 35 genes, 5.7%	7 out of 3707 genes, 0.2%	0.00176571	tr|A0A1U8ELW8|A0A1U8ELW8_CAPAN, tr|J7H6Z8|J7H6Z8_CAPAN
		GO:0044434	chloroplast part	14 out of 35 genes, 40.0%	700 out of 3707 genes, 18.9%	0.0029115	tr|A0A1U8F6S1|A0A1U8F6S1_CAPAN, tr|A0A1U8H5G9|A0A1U8H5G9_CAPAN, tr|A0A1U8GY32|A0A1U8GY32_CAPAN, tr|A0A1U8EMR4|A0A1U8EMR4_CAPAN, tr|A0A1U8EZY1|A0A1U8EZY1_CAPAN, tr|A0A1U8ESR9|A0A1U8ESR9_CAPAN, tr|Q42493|Q42493_CAPAN, tr|A0A1U8ELW8|A0A1U8ELW8_CAPAN, tr|A0A1U8FBV9|A0A1U8FBV9_CAPAN, tr|A0A1U8G5J6|A0A1U8G5J6_CAPAN, tr|A0A1U8E2F0|A0A1U8E2F0_CAPAN, tr|A0A1U8DRN2|A0A1U8DRN2_CAPAN, tr|A0A1U8EC90|A0A1U8EC9…
		GO:0033279	ribosomal subunit	6 out of 35 genes, 17.1%	158 out of 3707 genes, 4.3%	0.0031666	tr|A0A1U8GMG9|A0A1U8GMG9_CAPAN, tr|J7HAU1|J7HAU1_CAPAN, tr|A0A1U8E5E9|A0A1U8E5E9_CAPAN, tr|A0A1U8ELW8|A0A1U8ELW8_CAPAN, tr|A0A1U8HNK6|A0A1U8HNK6_CAPAN, tr|J7H6Z8|J7H6Z8_CAPAN
		GO:0044435	plastid part	14 out of 35 genes, 40.0%	709 out of 3707 genes, 19.1%	0.00329641	tr|A0A1U8F6S1|A0A1U8F6S1_CAPAN, tr|A0A1U8H5G9|A0A1U8H5G9_CAPAN, tr|A0A1U8GY32|A0A1U8GY32_CAPAN, tr|A0A1U8EMR4|A0A1U8EMR4_CAPAN, tr|A0A1U8EZY1|A0A1U8EZY1_CAPAN, tr|A0A1U8ESR9|A0A1U8ESR9_CAPAN, tr|Q42493|Q42493_CAPAN, tr|A0A1U8ELW8|A0A1U8ELW8_CAPAN, tr|A0A1U8FBV9|A0A1U8FBV9_CAPAN, tr|A0A1U8G5J6|A0A1U8G5J6_CAPAN, tr|A0A1U8E2F0|A0A1U8E2F0_CAPAN, tr|A0A1U8DRN2|A0A1U8DRN2_CAPAN, tr|A0A1U8EC90|A0A1U8EC9…
		GO:0009514	glyoxysome	2 out of 35 genes, 5.7%	10 out of 3707 genes, 0.3%	0.00371689	tr|A0A1U8ESV4|A0A1U8ESV4_CAPAN, tr|A0A1U8E9J9|A0A1U8E9J9_CAPAN
		GO:0000313	organellar ribosome	2 out of 35 genes, 5.7%	11 out of 3707 genes, 0.3%	0.00451601	tr|A0A1U8ELW8|A0A1U8ELW8_CAPAN, tr|J7H6Z8|J7H6Z8_CAPAN
		GO:0005774	vacuolar membrane	7 out of 35 genes, 20.0%	236 out of 3707 genes, 6.4%	0.00560358	tr|A0A1U8GMG9|A0A1U8GMG9_CAPAN, tr|A0A1U8F6S1|A0A1U8F6S1_CAPAN, tr|A0A1U8E5E9|A0A1U8E5E9_CAPAN, tr|A0A1U8FVW2|A0A1U8FVW2_CAPAN, tr|A0A1U8HNK6|A0A1U8HNK6_CAPAN, tr|A0A1U8GAJ4|A0A1U8GAJ4_CAPAN, tr|A0A1U8HD83|A0A1U8HD83_CAPAN
		GO:0044437	vacuolar part	7 out of 35 genes, 20.0%	236 out of 3707 genes, 6.4%	0.00560358	tr|A0A1U8GMG9|A0A1U8GMG9_CAPAN, tr|A0A1U8F6S1|A0A1U8F6S1_CAPAN, tr|A0A1U8E5E9|A0A1U8E5E9_CAPAN, tr|A0A1U8FVW2|A0A1U8FVW2_CAPAN, tr|A0A1U8HNK6|A0A1U8HNK6_CAPAN, tr|A0A1U8GAJ4|A0A1U8GAJ4_CAPAN, tr|A0A1U8HD83|A0A1U8HD83_CAPAN
		GO:0022625	cytosolic large ribosomal subunit	4 out of 35 genes, 11.4%	81 out of 3707 genes, 2.2%	0.00661937	tr|A0A1U8GMG9|A0A1U8GMG9_CAPAN, tr|J7HAU1|J7HAU1_CAPAN, tr|A0A1U8E5E9|A0A1U8E5E9_CAPAN, tr|A0A1U8HNK6|A0A1U8HNK6_CAPAN
		GO:0005840	ribosome	7 out of 35 genes, 20.0%	245 out of 3707 genes, 6.6%	0.00687131	tr|A0A1U8GMG9|A0A1U8GMG9_CAPAN, tr|J7HAU1|J7HAU1_CAPAN, tr|A0A1U8E5E9|A0A1U8E5E9_CAPAN, tr|A0A1U8ELW8|A0A1U8ELW8_CAPAN, tr|A0A1U8DRN2|A0A1U8DRN2_CAPAN, tr|A0A1U8HNK6|A0A1U8HNK6_CAPAN, tr|J7H6Z8|J7H6Z8_CAPAN
		GO:0005773	vacuole	9 out of 35 genes, 25.7%	386 out of 3707 genes, 10.4%	0.00788517	tr|A0A1U8GMG9|A0A1U8GMG9_CAPAN, tr|A0A1U8F6S1|A0A1U8F6S1_CAPAN, tr|A0A1U8EMR4|A0A1U8EMR4_CAPAN, tr|A0A1U8E5E9|A0A1U8E5E9_CAPAN, tr|A0A1U8HNK6|A0A1U8HNK6_CAPAN, tr|A0A1U8GAJ4|A0A1U8GAJ4_CAPAN, tr|A0A1U8FBV9|A0A1U8FBV9_CAPAN, tr|A0A1U8FVW2|A0A1U8FVW2_CAPAN, tr|A0A1U8HD83|A0A1U8HD83_CAPAN
		GO:0009941	chloroplast envelope	8 out of 35 genes, 22.9%	333 out of 3707 genes, 9.0%	0.010579	tr|A0A1U8F6S1|A0A1U8F6S1_CAPAN, tr|A0A1U8EZY1|A0A1U8EZY1_CAPAN, tr|A0A1U8ELW8|A0A1U8ELW8_CAPAN, tr|A0A1U8FBV9|A0A1U8FBV9_CAPAN, tr|A0A1U8G5J6|A0A1U8G5J6_CAPAN, tr|A0A1U8E2F0|A0A1U8E2F0_CAPAN, tr|A0A1U8EC90|A0A1U8EC90_CAPAN, tr|A0A1U8DRN2|A0A1U8DRN2_CAPAN
		GO:0043228	non-membrane-bounded organelle	9 out of 35 genes, 25.7%	413 out of 3707 genes, 11.1%	0.0121461	tr|A0A1U8GMG9|A0A1U8GMG9_CAPAN, tr|A0A1U8E5E9|A0A1U8E5E9_CAPAN, tr|A0A1U8ELW8|A0A1U8ELW8_CAPAN, tr|A0A1U8HNK6|A0A1U8HNK6_CAPAN, tr|A0A1U8EZZ5|A0A1U8EZZ5_CAPAN, tr|J7HAU1|J7HAU1_CAPAN, tr|A0A1U8DRN2|A0A1U8DRN2_CAPAN, tr|A0A1U8E9J9|A0A1U8E9J9_CAPAN, tr|J7H6Z8|J7H6Z8_CAPAN
		GO:0043232	intracellular non-membrane-bounded organelle	9 out of 35 genes, 25.7%	413 out of 3707 genes, 11.1%	0.0121461	tr|A0A1U8GMG9|A0A1U8GMG9_CAPAN, tr|A0A1U8E5E9|A0A1U8E5E9_CAPAN, tr|A0A1U8ELW8|A0A1U8ELW8_CAPAN, tr|A0A1U8HNK6|A0A1U8HNK6_CAPAN, tr|A0A1U8EZZ5|A0A1U8EZZ5_CAPAN, tr|J7HAU1|J7HAU1_CAPAN, tr|A0A1U8DRN2|A0A1U8DRN2_CAPAN, tr|A0A1U8E9J9|A0A1U8E9J9_CAPAN, tr|J7H6Z8|J7H6Z8_CAPAN
		GO:0031967	organelle envelope	10 out of 35 genes, 28.6%	515 out of 3707 genes, 13.9%	0.0173931	tr|A0A1U8F6S1|A0A1U8F6S1_CAPAN, tr|A0A1U8GY32|A0A1U8GY32_CAPAN, tr|A0A1U8EZY1|A0A1U8EZY1_CAPAN, tr|A0A1U8ELW8|A0A1U8ELW8_CAPAN, tr|A0A1U8FBV9|A0A1U8FBV9_CAPAN, tr|A0A1U8G5J6|A0A1U8G5J6_CAPAN, tr|A0A1U8E2F0|A0A1U8E2F0_CAPAN, tr|A0A1U8DRN2|A0A1U8DRN2_CAPAN, tr|A0A1U8EC90|A0A1U8EC90_CAPAN, tr|A0A1U8GEC0|A0A1U8GEC0_CAPAN
		GO:0031975	envelope	10 out of 35 genes, 28.6%	515 out of 3707 genes, 13.9%	0.0173931	tr|A0A1U8F6S1|A0A1U8F6S1_CAPAN, tr|A0A1U8GY32|A0A1U8GY32_CAPAN, tr|A0A1U8EZY1|A0A1U8EZY1_CAPAN, tr|A0A1U8ELW8|A0A1U8ELW8_CAPAN, tr|A0A1U8FBV9|A0A1U8FBV9_CAPAN, tr|A0A1U8G5J6|A0A1U8G5J6_CAPAN, tr|A0A1U8E2F0|A0A1U8E2F0_CAPAN, tr|A0A1U8DRN2|A0A1U8DRN2_CAPAN, tr|A0A1U8EC90|A0A1U8EC90_CAPAN, tr|A0A1U8GEC0|A0A1U8GEC0_CAPAN
		GO:0042579	microbody	3 out of 35 genes, 8.6%	64 out of 3707 genes, 1.7%	0.0216837	tr|A0A1U8F6S1|A0A1U8F6S1_CAPAN, tr|A0A1U8ESV4|A0A1U8ESV4_CAPAN, tr|A0A1U8E9J9|A0A1U8E9J9_CAPAN
		GO:0005618	cell wall	6 out of 35 genes, 17.1%	243 out of 3707 genes, 6.6%	0.024267	tr|A0A1U8GMG9|A0A1U8GMG9_CAPAN, tr|A0A1U8E5E9|A0A1U8E5E9_CAPAN, tr|A0A1U8FVW2|A0A1U8FVW2_CAPAN, tr|A0A1U8FQ91|A0A1U8FQ91_CAPAN, tr|A0A1U8E9J9|A0A1U8E9J9_CAPAN, tr|A0A1U8HD83|A0A1U8HD83_CAPAN
		GO:0030312	external encapsulating structure	6 out of 35 genes, 17.1%	243 out of 3707 genes, 6.6%	0.024267	tr|A0A1U8GMG9|A0A1U8GMG9_CAPAN, tr|A0A1U8E5E9|A0A1U8E5E9_CAPAN, tr|A0A1U8FVW2|A0A1U8FVW2_CAPAN, tr|A0A1U8FQ91|A0A1U8FQ91_CAPAN, tr|A0A1U8E9J9|A0A1U8E9J9_CAPAN, tr|A0A1U8HD83|A0A1U8HD83_CAPAN
		GO:0030529	ribonucleoprotein complex	7 out of 35 genes, 20.0%	329 out of 3707 genes, 8.9%	0.0311405	tr|A0A1U8GMG9|A0A1U8GMG9_CAPAN, tr|J7HAU1|J7HAU1_CAPAN, tr|A0A1U8E5E9|A0A1U8E5E9_CAPAN, tr|A0A1U8ELW8|A0A1U8ELW8_CAPAN, tr|A0A1U8DRN2|A0A1U8DRN2_CAPAN, tr|A0A1U8HNK6|A0A1U8HNK6_CAPAN, tr|J7H6Z8|J7H6Z8_CAPAN
		GO:0031090	organelle membrane	11 out of 35 genes, 31.4%	657 out of 3707 genes, 17.7%	0.0343421	tr|A0A1U8GMG9|A0A1U8GMG9_CAPAN, tr|A0A1U8F6S1|A0A1U8F6S1_CAPAN, tr|A0A1U8E5E9|A0A1U8E5E9_CAPAN, tr|Q42493|Q42493_CAPAN, tr|A0A1U8HNK6|A0A1U8HNK6_CAPAN, tr|A0A1U8GAJ4|A0A1U8GAJ4_CAPAN, tr|A0A1U8FBV9|A0A1U8FBV9_CAPAN, tr|A0A1U8FVW2|A0A1U8FVW2_CAPAN, tr|A0A1U8H0C7|A0A1U8H0C7_CAPAN, tr|A0A1U8EC90|A0A1U8EC90_CAPAN, tr|A0A1U8HD83|A0A1U8HD83_CAPAN
		SB-SC
		GO:0005618	cell wall	6 out of 15 genes, 40.0%	243 out of 3707 genes, 6.6%	0.000225899	tr|A0A1U8E5E9|A0A1U8E5E9_CAPAN, tr|A0A1U8EZ49|A0A1U8EZ49_CAPAN, tr|A0A1U8FQ91|A0A1U8FQ91_CAPAN, tr|A0A1U8DSA1|A0A1U8DSA1_CAPAN, tr|A0A1U8GX36|A0A1U8GX36_CAPAN, tr|A0A1U8E8C1|A0A1U8E8C1_CAPAN
		GO:0030312	external encapsulating structure	6 out of 15 genes, 40.0%	243 out of 3707 genes, 6.6%	0.000225899	tr|A0A1U8E5E9|A0A1U8E5E9_CAPAN, tr|A0A1U8EZ49|A0A1U8EZ49_CAPAN, tr|A0A1U8FQ91|A0A1U8FQ91_CAPAN, tr|A0A1U8DSA1|A0A1U8DSA1_CAPAN, tr|A0A1U8GX36|A0A1U8GX36_CAPAN, tr|A0A1U8E8C1|A0A1U8E8C1_CAPAN
		GO:0005576	extracellular region	5 out of 15 genes, 33.3%	234 out of 3707 genes, 6.3%	0.00170853	tr|A0A1U8DX55|A0A1U8DX55_CAPAN, tr|A0A1U8EZ49|A0A1U8EZ49_CAPAN, tr|A0A1U8FQ91|A0A1U8FQ91_CAPAN, tr|A0A1U8FME6|A0A1U8FME6_CAPAN, tr|A0A1U8HK56|A0A1U8HK56_CAPAN
		GO:0009505	plant-type cell wall	3 out of 15 genes, 20.0%	62 out of 3707 genes, 1.7%	0.00175688	tr|A0A1U8DSA1|A0A1U8DSA1_CAPAN, tr|A0A1U8GX36|A0A1U8GX36_CAPAN, tr|A0A1U8E8C1|A0A1U8E8C1_CAPAN
		GO:0048046	apoplast	4 out of 15 genes, 26.7%	168 out of 3707 genes, 4.5%	0.00375158	tr|A0A1U8DX55|A0A1U8DX55_CAPAN, tr|A0A1U8EZ49|A0A1U8EZ49_CAPAN, tr|A0A1U8FQ91|A0A1U8FQ91_CAPAN, tr|A0A1U8HK56|A0A1U8HK56_CAPAN
		GO:0009526	plastid envelope	5 out of 15 genes, 33.3%	357 out of 3707 genes, 9.6%	0.0107195	tr|A0A1U8DX55|A0A1U8DX55_CAPAN, tr|O78327|O78327_CAPAN, tr|A0A1U8GEC0|A0A1U8GEC0_CAPAN, tr|J7H3N5|J7H3N5_CAPAN, tr|A0A1U8E8C1|A0A1U8E8C1_CAPAN
		GO:0016023	cytoplasmic membrane-bounded vesicle	5 out of 15 genes, 33.3%	380 out of 3707 genes, 10.3%	0.0138878	tr|A0A1U8FD80|A0A1U8FD80_CAPAN, tr|A0A1U8EZ49|A0A1U8EZ49_CAPAN, tr|A0A1U8DSA1|A0A1U8DSA1_CAPAN, tr|A0A1U8GX36|A0A1U8GX36_CAPAN, tr|A0A1U8GG27|A0A1U8GG27_CAPAN
		GO:0031988	membrane-bounded vesicle	5 out of 15 genes, 33.3%	380 out of 3707 genes, 10.3%	0.0138878	tr|A0A1U8FD80|A0A1U8FD80_CAPAN, tr|A0A1U8EZ49|A0A1U8EZ49_CAPAN, tr|A0A1U8DSA1|A0A1U8DSA1_CAPAN, tr|A0A1U8GX36|A0A1U8GX36_CAPAN, tr|A0A1U8GG27|A0A1U8GG27_CAPAN
		GO:0031410	cytoplasmic vesicle	5 out of 15 genes, 33.3%	382 out of 3707 genes, 10.3%	0.014191	tr|A0A1U8FD80|A0A1U8FD80_CAPAN, tr|A0A1U8EZ49|A0A1U8EZ49_CAPAN, tr|A0A1U8DSA1|A0A1U8DSA1_CAPAN, tr|A0A1U8GX36|A0A1U8GX36_CAPAN, tr|A0A1U8GG27|A0A1U8GG27_CAPAN
		GO:0031982	vesicle	5 out of 15 genes, 33.3%	382 out of 3707 genes, 10.3%	0.014191	tr|A0A1U8FD80|A0A1U8FD80_CAPAN, tr|A0A1U8EZ49|A0A1U8EZ49_CAPAN, tr|A0A1U8DSA1|A0A1U8DSA1_CAPAN, tr|A0A1U8GX36|A0A1U8GX36_CAPAN, tr|A0A1U8GG27|A0A1U8GG27_CAPAN
		GO:0009507	chloroplast	9 out of 15 genes, 60.0%	1121 out of 3707 genes, 30.2%	0.0159114	tr|A0A1U8E5E9|A0A1U8E5E9_CAPAN, tr|A0A1U8DX55|A0A1U8DX55_CAPAN, tr|A0A1U8HK56|A0A1U8HK56_CAPAN, tr|J7H3N5|J7H3N5_CAPAN, tr|A0A1U8E8C1|A0A1U8E8C1_CAPAN, tr|A0A1U8EZ49|A0A1U8EZ49_CAPAN, tr|O78327|O78327_CAPAN, tr|A0A1U8GX36|A0A1U8GX36_CAPAN, tr|A0A1U8GEC0|A0A1U8GEC0_CAPAN
		GO:0005911	cell-cell junction	4 out of 15 genes, 26.7%	309 out of 3707 genes, 8.3%	0.030924	tr|A0A1U8E5E9|A0A1U8E5E9_CAPAN, tr|A0A1U8EZ49|A0A1U8EZ49_CAPAN, tr|A0A1U8DSA1|A0A1U8DSA1_CAPAN, tr|A0A1U8HK56|A0A1U8HK56_CAPAN
		GO:0009506	plasmodesma	4 out of 15 genes, 26.7%	309 out of 3707 genes, 8.3%	0.030924	tr|A0A1U8E5E9|A0A1U8E5E9_CAPAN, tr|A0A1U8EZ49|A0A1U8EZ49_CAPAN, tr|A0A1U8DSA1|A0A1U8DSA1_CAPAN, tr|A0A1U8HK56|A0A1U8HK56_CAPAN
		GO:0030054	cell junction	4 out of 15 genes, 26.7%	309 out of 3707 genes, 8.3%	0.030924	tr|A0A1U8E5E9|A0A1U8E5E9_CAPAN, tr|A0A1U8EZ49|A0A1U8EZ49_CAPAN, tr|A0A1U8DSA1|A0A1U8DSA1_CAPAN, tr|A0A1U8HK56|A0A1U8HK56_CAPAN
		GO:0055044	symplast	4 out of 15 genes, 26.7%	309 out of 3707 genes, 8.3%	0.030924	tr|A0A1U8E5E9|A0A1U8E5E9_CAPAN, tr|A0A1U8EZ49|A0A1U8EZ49_CAPAN, tr|A0A1U8DSA1|A0A1U8DSA1_CAPAN, tr|A0A1U8HK56|A0A1U8HK56_CAPAN
		GO:0031967	organelle envelope	5 out of 15 genes, 33.3%	515 out of 3707 genes, 13.9%	0.04614	tr|A0A1U8DX55|A0A1U8DX55_CAPAN, tr|O78327|O78327_CAPAN, tr|A0A1U8GEC0|A0A1U8GEC0_CAPAN, tr|J7H3N5|J7H3N5_CAPAN, tr|A0A1U8E8C1|A0A1U8E8C1_CAPAN
		GO:0031975	envelope	5 out of 15 genes, 33.3%	515 out of 3707 genes, 13.9%	0.04614	tr|A0A1U8DX55|A0A1U8DX55_CAPAN, tr|O78327|O78327_CAPAN, tr|A0A1U8GEC0|A0A1U8GEC0_CAPAN, tr|J7H3N5|J7H3N5_CAPAN, tr|A0A1U8E8C1|A0A1U8E8C1_CAPAN
		GO:0044459	plasma membrane part	4 out of 15 genes, 26.7%	351 out of 3707 genes, 9.5%	0.0465288	tr|A0A1U8E5E9|A0A1U8E5E9_CAPAN, tr|A0A1U8EZ49|A0A1U8EZ49_CAPAN, tr|A0A1U8DSA1|A0A1U8DSA1_CAPAN, tr|A0A1U8HK56|A0A1U8HK56_CAPAN
		RC-SC
		GO:0009579	thylakoid	30 out of 68 genes, 44.1%	363 out of 3707 genes, 9.8%	9.47342e-14	tr|A0A1U8FHQ4|A0A1U8FHQ4_CAPAN, tr|A0A1U8FQ68|A0A1U8FQ68_CAPAN, tr|A0A1U8EK22|A0A1U8EK22_CAPAN, tr|A0A1U8HCV1|A0A1U8HCV1_CAPAN, tr|A0A1U8GVQ2|A0A1U8GVQ2_CAPAN, tr|A0A1U8EL92|A0A1U8EL92_CAPAN, tr|A0A1U8H5Z0|A0A1U8H5Z0_CAPAN, tr|A0A1U8FBV9|A0A1U8FBV9_CAPAN, tr|A0A1U8E7H4|A0A1U8E7H4_CAPAN, tr|A0A1U8GVK4|A0A1U8GVK4_CAPAN, tr|A0A1U8EJC2|A0A1U8EJC2_CAPAN, tr|A0A1U8FMQ7|A0A1U8FMQ7_CAPAN, tr|A0A1U8GZ15|A…
		GO:0044435	plastid part	40 out of 68 genes, 58.8%	709 out of 3707 genes, 19.1%	3.0243e-13	tr|A0A1U8FQ68|A0A1U8FQ68_CAPAN, tr|A0A1U8H5G9|A0A1U8H5G9_CAPAN, tr|A0A1U8EK22|A0A1U8EK22_CAPAN, tr|A0A1U8F9K2|A0A1U8F9K2_CAPAN, tr|A0A1U8ELW8|A0A1U8ELW8_CAPAN, tr|A0A1U8EL92|A0A1U8EL92_CAPAN, tr|A0A1U8H5Z0|A0A1U8H5Z0_CAPAN, tr|A0A1U8DZQ7|A0A1U8DZQ7_CAPAN, tr|A0A1U8EJC2|A0A1U8EJC2_CAPAN, tr|A0A1U8ELM1|A0A1U8ELM1_CAPAN, tr|A0A1U8FZN5|A0A1U8FZN5_CAPAN, tr|A0A1U8HFF2|A0A1U8HFF2_CAPAN, tr|A0A1U8FUM0|A…
		GO:0044434	chloroplast part	39 out of 68 genes, 57.4%	700 out of 3707 genes, 18.9%	1.21908e-12	tr|A0A1U8FQ68|A0A1U8FQ68_CAPAN, tr|A0A1U8H5G9|A0A1U8H5G9_CAPAN, tr|A0A1U8EK22|A0A1U8EK22_CAPAN, tr|A0A1U8F9K2|A0A1U8F9K2_CAPAN, tr|A0A1U8ELW8|A0A1U8ELW8_CAPAN, tr|A0A1U8EL92|A0A1U8EL92_CAPAN, tr|A0A1U8H5Z0|A0A1U8H5Z0_CAPAN, tr|A0A1U8DZQ7|A0A1U8DZQ7_CAPAN, tr|A0A1U8EJC2|A0A1U8EJC2_CAPAN, tr|A0A1U8ELM1|A0A1U8ELM1_CAPAN, tr|A0A1U8FZN5|A0A1U8FZN5_CAPAN, tr|A0A1U8HFF2|A0A1U8HFF2_CAPAN, tr|A0A1U8FUM0|A…
		GO:0009526	plastid envelope	27 out of 68 genes, 39.7%	357 out of 3707 genes, 9.6%	2.39874e-11	tr|A0A1U8FHQ4|A0A1U8FHQ4_CAPAN, tr|A0A1U8FQ68|A0A1U8FQ68_CAPAN, tr|A0A1U8HCV1|A0A1U8HCV1_CAPAN, tr|A0A1U8ELW8|A0A1U8ELW8_CAPAN, tr|A0A1U8EL92|A0A1U8EL92_CAPAN, tr|A0A1U8FBV9|A0A1U8FBV9_CAPAN, tr|A0A1U8E7H4|A0A1U8E7H4_CAPAN, tr|A0A1U8DZQ7|A0A1U8DZQ7_CAPAN, tr|A0A1U8GVK4|A0A1U8GVK4_CAPAN, tr|A0A1U8EJC2|A0A1U8EJC2_CAPAN, tr|A0A1U8GZ15|A0A1U8GZ15_CAPAN, tr|A0A1U8FMQ7|A0A1U8FMQ7_CAPAN, tr|A0A1U8ELM1|A…
		GO:0009941	chloroplast envelope	24 out of 68 genes, 35.3%	333 out of 3707 genes, 9.0%	1.30182e-09	tr|A0A1U8FHQ4|A0A1U8FHQ4_CAPAN, tr|A0A1U8FQ68|A0A1U8FQ68_CAPAN, tr|A0A1U8HCV1|A0A1U8HCV1_CAPAN, tr|A0A1U8ELW8|A0A1U8ELW8_CAPAN, tr|A0A1U8EL92|A0A1U8EL92_CAPAN, tr|A0A1U8FBV9|A0A1U8FBV9_CAPAN, tr|A0A1U8E7H4|A0A1U8E7H4_CAPAN, tr|A0A1U8DZQ7|A0A1U8DZQ7_CAPAN, tr|A0A1U8GVK4|A0A1U8GVK4_CAPAN, tr|A0A1U8EJC2|A0A1U8EJC2_CAPAN, tr|A0A1U8GZ15|A0A1U8GZ15_CAPAN, tr|A0A1U8ELM1|A0A1U8ELM1_CAPAN, tr|A0A1U8FMQ7|A…
		GO:0009507	chloroplast	44 out of 68 genes, 64.7%	1121 out of 3707 genes, 30.2%	3.37334e-09	tr|A0A1U8FQ68|A0A1U8FQ68_CAPAN, tr|A0A1U8H5G9|A0A1U8H5G9_CAPAN, tr|A0A1U8EK22|A0A1U8EK22_CAPAN, tr|A0A1U8F9K2|A0A1U8F9K2_CAPAN, tr|A0A1U8ELW8|A0A1U8ELW8_CAPAN, tr|A0A1U8GVQ2|A0A1U8GVQ2_CAPAN, tr|A0A1U8EL92|A0A1U8EL92_CAPAN, tr|A0A1U8H5Z0|A0A1U8H5Z0_CAPAN, tr|A0A1U8E6P3|A0A1U8E6P3_CAPAN, tr|A0A1U8DZQ7|A0A1U8DZQ7_CAPAN, tr|A0A1U8EJC2|A0A1U8EJC2_CAPAN, tr|A0A1U8ELM1|A0A1U8ELM1_CAPAN, tr|A0A1U8FZN5|A…
		GO:0009534	chloroplast thylakoid	21 out of 68 genes, 30.9%	283 out of 3707 genes, 7.6%	1.17089e-08	tr|A0A1U8FHQ4|A0A1U8FHQ4_CAPAN, tr|A0A1U8FQ68|A0A1U8FQ68_CAPAN, tr|A0A1U8HCV1|A0A1U8HCV1_CAPAN, tr|A0A1U8H5Z0|A0A1U8H5Z0_CAPAN, tr|A0A1U8FBV9|A0A1U8FBV9_CAPAN, tr|A0A1U8E7H4|A0A1U8E7H4_CAPAN, tr|A0A1U8GVK4|A0A1U8GVK4_CAPAN, tr|A0A1U8FMQ7|A0A1U8FMQ7_CAPAN, tr|A0A1U8FZN5|A0A1U8FZN5_CAPAN, tr|A0A1U8FQ55|A0A1U8FQ55_CAPAN, tr|A0A1U8EAE0|A0A1U8EAE0_CAPAN, tr|A0A1U8GUM8|A0A1U8GUM8_CAPAN, tr|A0A1U8FGM0|A…
		GO:0031976	plastid thylakoid	21 out of 68 genes, 30.9%	284 out of 3707 genes, 7.7%	1.24801e-08	tr|A0A1U8FHQ4|A0A1U8FHQ4_CAPAN, tr|A0A1U8FQ68|A0A1U8FQ68_CAPAN, tr|A0A1U8HCV1|A0A1U8HCV1_CAPAN, tr|A0A1U8H5Z0|A0A1U8H5Z0_CAPAN, tr|A0A1U8FBV9|A0A1U8FBV9_CAPAN, tr|A0A1U8E7H4|A0A1U8E7H4_CAPAN, tr|A0A1U8GVK4|A0A1U8GVK4_CAPAN, tr|A0A1U8FMQ7|A0A1U8FMQ7_CAPAN, tr|A0A1U8FZN5|A0A1U8FZN5_CAPAN, tr|A0A1U8FQ55|A0A1U8FQ55_CAPAN, tr|A0A1U8EAE0|A0A1U8EAE0_CAPAN, tr|A0A1U8GUM8|A0A1U8GUM8_CAPAN, tr|A0A1U8FGM0|A…
		GO:0031984	organelle subcompartment	21 out of 68 genes, 30.9%	286 out of 3707 genes, 7.7%	1.41664e-08	tr|A0A1U8FHQ4|A0A1U8FHQ4_CAPAN, tr|A0A1U8FQ68|A0A1U8FQ68_CAPAN, tr|A0A1U8HCV1|A0A1U8HCV1_CAPAN, tr|A0A1U8H5Z0|A0A1U8H5Z0_CAPAN, tr|A0A1U8FBV9|A0A1U8FBV9_CAPAN, tr|A0A1U8E7H4|A0A1U8E7H4_CAPAN, tr|A0A1U8GVK4|A0A1U8GVK4_CAPAN, tr|A0A1U8FMQ7|A0A1U8FMQ7_CAPAN, tr|A0A1U8FZN5|A0A1U8FZN5_CAPAN, tr|A0A1U8FQ55|A0A1U8FQ55_CAPAN, tr|A0A1U8EAE0|A0A1U8EAE0_CAPAN, tr|A0A1U8GUM8|A0A1U8GUM8_CAPAN, tr|A0A1U8FGM0|A…
		GO:0031967	organelle envelope	28 out of 68 genes, 41.2%	515 out of 3707 genes, 13.9%	2.17701e-08	tr|A0A1U8FHQ4|A0A1U8FHQ4_CAPAN, tr|A0A1U8FQ68|A0A1U8FQ68_CAPAN, tr|A0A1U8HCV1|A0A1U8HCV1_CAPAN, tr|A0A1U8ELW8|A0A1U8ELW8_CAPAN, tr|A0A1U8EL92|A0A1U8EL92_CAPAN, tr|A0A1U8FBV9|A0A1U8FBV9_CAPAN, tr|A0A1U8E7H4|A0A1U8E7H4_CAPAN, tr|A0A1U8E6P3|A0A1U8E6P3_CAPAN, tr|A0A1U8DZQ7|A0A1U8DZQ7_CAPAN, tr|A0A1U8GVK4|A0A1U8GVK4_CAPAN, tr|A0A1U8EJC2|A0A1U8EJC2_CAPAN, tr|A0A1U8GZ15|A0A1U8GZ15_CAPAN, tr|A0A1U8FMQ7|A…
		GO:0031975	envelope	28 out of 68 genes, 41.2%	515 out of 3707 genes, 13.9%	2.17701e-08	tr|A0A1U8FHQ4|A0A1U8FHQ4_CAPAN, tr|A0A1U8FQ68|A0A1U8FQ68_CAPAN, tr|A0A1U8HCV1|A0A1U8HCV1_CAPAN, tr|A0A1U8ELW8|A0A1U8ELW8_CAPAN, tr|A0A1U8EL92|A0A1U8EL92_CAPAN, tr|A0A1U8FBV9|A0A1U8FBV9_CAPAN, tr|A0A1U8E7H4|A0A1U8E7H4_CAPAN, tr|A0A1U8E6P3|A0A1U8E6P3_CAPAN, tr|A0A1U8DZQ7|A0A1U8DZQ7_CAPAN, tr|A0A1U8GVK4|A0A1U8GVK4_CAPAN, tr|A0A1U8EJC2|A0A1U8EJC2_CAPAN, tr|A0A1U8GZ15|A0A1U8GZ15_CAPAN, tr|A0A1U8FMQ7|A…
		GO:0044436	thylakoid part	18 out of 68 genes, 26.5%	233 out of 3707 genes, 6.3%	9.21868e-08	tr|A0A1U8FHQ4|A0A1U8FHQ4_CAPAN, tr|A0A1U8FQ68|A0A1U8FQ68_CAPAN, tr|A0A1U8HCV1|A0A1U8HCV1_CAPAN, tr|A0A1U8FBV9|A0A1U8FBV9_CAPAN, tr|A0A1U8E7H4|A0A1U8E7H4_CAPAN, tr|A0A1U8GVK4|A0A1U8GVK4_CAPAN, tr|A0A1U8FMQ7|A0A1U8FMQ7_CAPAN, tr|A0A1U8FZN5|A0A1U8FZN5_CAPAN, tr|A0A1U8FGM0|A0A1U8FGM0_CAPAN, tr|A0A1U8EAE0|A0A1U8EAE0_CAPAN, tr|Q42493|Q42493_CAPAN, tr|A0A1U8FJN4|A0A1U8FJN4_CAPAN, tr|A0A1U8FUM0|A0A1U8FUM…
		GO:0009535	chloroplast thylakoid membrane	16 out of 68 genes, 23.5%	188 out of 3707 genes, 5.1%	1.45643e-07	tr|A0A1U8HCV1|A0A1U8HCV1_CAPAN, tr|A0A1U8FBV9|A0A1U8FBV9_CAPAN, tr|A0A1U8E7H4|A0A1U8E7H4_CAPAN, tr|A0A1U8GVK4|A0A1U8GVK4_CAPAN, tr|A0A1U8FMQ7|A0A1U8FMQ7_CAPAN, tr|A0A1U8FZN5|A0A1U8FZN5_CAPAN, tr|A0A1U8FGM0|A0A1U8FGM0_CAPAN, tr|A0A1U8EAE0|A0A1U8EAE0_CAPAN, tr|Q42493|Q42493_CAPAN, tr|A0A1U8FJN4|A0A1U8FJN4_CAPAN, tr|A0A1U8FUM0|A0A1U8FUM0_CAPAN, tr|A0A1U8FNB3|A0A1U8FNB3_CAPAN, tr|A0A1U8GAG1|A0A1U8GAG…
		GO:0055035	plastid thylakoid membrane	16 out of 68 genes, 23.5%	188 out of 3707 genes, 5.1%	1.45643e-07	tr|A0A1U8HCV1|A0A1U8HCV1_CAPAN, tr|A0A1U8FBV9|A0A1U8FBV9_CAPAN, tr|A0A1U8E7H4|A0A1U8E7H4_CAPAN, tr|A0A1U8GVK4|A0A1U8GVK4_CAPAN, tr|A0A1U8FMQ7|A0A1U8FMQ7_CAPAN, tr|A0A1U8FZN5|A0A1U8FZN5_CAPAN, tr|A0A1U8FGM0|A0A1U8FGM0_CAPAN, tr|A0A1U8EAE0|A0A1U8EAE0_CAPAN, tr|Q42493|Q42493_CAPAN, tr|A0A1U8FJN4|A0A1U8FJN4_CAPAN, tr|A0A1U8FUM0|A0A1U8FUM0_CAPAN, tr|A0A1U8FNB3|A0A1U8FNB3_CAPAN, tr|A0A1U8GAG1|A0A1U8GAG…
		GO:0042651	thylakoid membrane	16 out of 68 genes, 23.5%	192 out of 3707 genes, 5.2%	1.95734e-07	tr|A0A1U8HCV1|A0A1U8HCV1_CAPAN, tr|A0A1U8FBV9|A0A1U8FBV9_CAPAN, tr|A0A1U8E7H4|A0A1U8E7H4_CAPAN, tr|A0A1U8GVK4|A0A1U8GVK4_CAPAN, tr|A0A1U8FMQ7|A0A1U8FMQ7_CAPAN, tr|A0A1U8FZN5|A0A1U8FZN5_CAPAN, tr|A0A1U8FGM0|A0A1U8FGM0_CAPAN, tr|A0A1U8EAE0|A0A1U8EAE0_CAPAN, tr|Q42493|Q42493_CAPAN, tr|A0A1U8FJN4|A0A1U8FJN4_CAPAN, tr|A0A1U8FUM0|A0A1U8FUM0_CAPAN, tr|A0A1U8FNB3|A0A1U8FNB3_CAPAN, tr|A0A1U8GAG1|A0A1U8GAG…
		GO:0048046	apoplast	15 out of 68 genes, 22.1%	168 out of 3707 genes, 4.5%	2.04171e-07	tr|A0A1U8FHQ4|A0A1U8FHQ4_CAPAN, tr|A0A1U8HCV1|A0A1U8HCV1_CAPAN, tr|A0A1U8EAE0|A0A1U8EAE0_CAPAN, tr|A0A1U8HFF2|A0A1U8HFF2_CAPAN, tr|A0A1U8EL92|A0A1U8EL92_CAPAN, tr|A0A1U8HDS6|A0A1U8HDS6_CAPAN, tr|A0A1U8E7H4|A0A1U8E7H4_CAPAN, tr|A0A1U8E6P3|A0A1U8E6P3_CAPAN, tr|A0A1U8HKG3|A0A1U8HKG3_CAPAN, tr|A0A1U8FMQ7|A0A1U8FMQ7_CAPAN, tr|A0A1U8GZ15|A0A1U8GZ15_CAPAN, tr|A0A1U8EJC2|A0A1U8EJC2_CAPAN, tr|A0A1U8HDT5|A…
		GO:0009570	chloroplast stroma	21 out of 68 genes, 30.9%	337 out of 3707 genes, 9.1%	2.55757e-07	tr|A0A1U8FHQ4|A0A1U8FHQ4_CAPAN, tr|A0A1U8FQ68|A0A1U8FQ68_CAPAN, tr|A0A1U8H5G9|A0A1U8H5G9_CAPAN, tr|A0A1U8F9K2|A0A1U8F9K2_CAPAN, tr|A0A1U8ELW8|A0A1U8ELW8_CAPAN, tr|A0A1U8EL92|A0A1U8EL92_CAPAN, tr|A0A1U8E7H4|A0A1U8E7H4_CAPAN, tr|A0A1U8DZQ7|A0A1U8DZQ7_CAPAN, tr|A0A1U8EJC2|A0A1U8EJC2_CAPAN, tr|A0A1U8ELM1|A0A1U8ELM1_CAPAN, tr|A0A1U8FMQ7|A0A1U8FMQ7_CAPAN, tr|A0A1U8GZ15|A0A1U8GZ15_CAPAN, tr|A0A1U8FQ55|A…
		GO:0009536	plastid	47 out of 68 genes, 69.1%	1448 out of 3707 genes, 39.1%	4.01408e-07	tr|A0A1U8FQ68|A0A1U8FQ68_CAPAN, tr|A0A1U8H5G9|A0A1U8H5G9_CAPAN, tr|A0A1U8EK22|A0A1U8EK22_CAPAN, tr|A0A1U8F9K2|A0A1U8F9K2_CAPAN, tr|A0A1U8ELW8|A0A1U8ELW8_CAPAN, tr|A0A1U8GVQ2|A0A1U8GVQ2_CAPAN, tr|A0A1U8EL92|A0A1U8EL92_CAPAN, tr|A0A1U8F9H1|A0A1U8F9H1_CAPAN, tr|A0A1U8H5Z0|A0A1U8H5Z0_CAPAN, tr|A0A1U8E6P3|A0A1U8E6P3_CAPAN, tr|A0A1U8DZQ7|A0A1U8DZQ7_CAPAN, tr|A0A1U8EJC2|A0A1U8EJC2_CAPAN, tr|A0A1U8ELM1|A…
		GO:0009532	plastid stroma	21 out of 68 genes, 30.9%	348 out of 3707 genes, 9.4%	4.43166e-07	tr|A0A1U8FHQ4|A0A1U8FHQ4_CAPAN, tr|A0A1U8FQ68|A0A1U8FQ68_CAPAN, tr|A0A1U8H5G9|A0A1U8H5G9_CAPAN, tr|A0A1U8F9K2|A0A1U8F9K2_CAPAN, tr|A0A1U8ELW8|A0A1U8ELW8_CAPAN, tr|A0A1U8EL92|A0A1U8EL92_CAPAN, tr|A0A1U8E7H4|A0A1U8E7H4_CAPAN, tr|A0A1U8DZQ7|A0A1U8DZQ7_CAPAN, tr|A0A1U8EJC2|A0A1U8EJC2_CAPAN, tr|A0A1U8ELM1|A0A1U8ELM1_CAPAN, tr|A0A1U8FMQ7|A0A1U8FMQ7_CAPAN, tr|A0A1U8GZ15|A0A1U8GZ15_CAPAN, tr|A0A1U8FQ55|A…
		GO:0034357	photosynthetic membrane	16 out of 68 genes, 23.5%	210 out of 3707 genes, 5.7%	6.76906e-07	tr|A0A1U8HCV1|A0A1U8HCV1_CAPAN, tr|A0A1U8FBV9|A0A1U8FBV9_CAPAN, tr|A0A1U8E7H4|A0A1U8E7H4_CAPAN, tr|A0A1U8GVK4|A0A1U8GVK4_CAPAN, tr|A0A1U8FMQ7|A0A1U8FMQ7_CAPAN, tr|A0A1U8FZN5|A0A1U8FZN5_CAPAN, tr|A0A1U8FGM0|A0A1U8FGM0_CAPAN, tr|A0A1U8EAE0|A0A1U8EAE0_CAPAN, tr|Q42493|Q42493_CAPAN, tr|A0A1U8FJN4|A0A1U8FJN4_CAPAN, tr|A0A1U8FUM0|A0A1U8FUM0_CAPAN, tr|A0A1U8FNB3|A0A1U8FNB3_CAPAN, tr|A0A1U8GAG1|A0A1U8GAG…
		GO:0005576	extracellular region	16 out of 68 genes, 23.5%	234 out of 3707 genes, 6.3%	2.91138e-06	tr|A0A1U8FQ68|A0A1U8FQ68_CAPAN, tr|A0A1U8H5G9|A0A1U8H5G9_CAPAN, tr|A0A1U8EK22|A0A1U8EK22_CAPAN, tr|A0A1U8F9K2|A0A1U8F9K2_CAPAN, tr|A0A1U8ELW8|A0A1U8ELW8_CAPAN, tr|A0A1U8GVQ2|A0A1U8GVQ2_CAPAN, tr|A0A1U8EL92|A0A1U8EL92_CAPAN, tr|A0A1U8F9H1|A0A1U8F9H1_CAPAN, tr|A0A1U8H5Z0|A0A1U8H5Z0_CAPAN, tr|A0A1U8E6P3|A0A1U8E6P3_CAPAN, tr|A0A1U8DZQ7|A0A1U8DZQ7_CAPAN, tr|A0A1U8EJC2|A0A1U8EJC2_CAPAN, tr|A0A1U8ELM1|A…
		GO:0044446	intracellular organelle part	45 out of 68 genes, 66.2%	1507 out of 3707 genes, 40.7%	1.59526e-05	tr|A0A1U8FQ68|A0A1U8FQ68_CAPAN, tr|A0A1U8H5G9|A0A1U8H5G9_CAPAN, tr|A0A1U8EK22|A0A1U8EK22_CAPAN, tr|A0A1U8F9K2|A0A1U8F9K2_CAPAN, tr|A0A1U8ELW8|A0A1U8ELW8_CAPAN, tr|A0A1U8GVQ2|A0A1U8GVQ2_CAPAN, tr|A0A1U8EL92|A0A1U8EL92_CAPAN, tr|A0A1U8H5Z0|A0A1U8H5Z0_CAPAN, tr|A0A1U8E6P3|A0A1U8E6P3_CAPAN, tr|A0A1U8DZQ7|A0A1U8DZQ7_CAPAN, tr|A0A1U8EJC2|A0A1U8EJC2_CAPAN, tr|A0A1U8ELM1|A0A1U8ELM1_CAPAN, tr|A0A1U8FZN5|A…
		GO:0044422	organelle part	45 out of 68 genes, 66.2%	1510 out of 3707 genes, 40.7%	1.69539e-05	tr|A0A1U8FQ68|A0A1U8FQ68_CAPAN, tr|A0A1U8H5G9|A0A1U8H5G9_CAPAN, tr|A0A1U8EK22|A0A1U8EK22_CAPAN, tr|A0A1U8F9K2|A0A1U8F9K2_CAPAN, tr|A0A1U8ELW8|A0A1U8ELW8_CAPAN, tr|A0A1U8GVQ2|A0A1U8GVQ2_CAPAN, tr|A0A1U8EL92|A0A1U8EL92_CAPAN, tr|A0A1U8H5Z0|A0A1U8H5Z0_CAPAN, tr|A0A1U8E6P3|A0A1U8E6P3_CAPAN, tr|A0A1U8DZQ7|A0A1U8DZQ7_CAPAN, tr|A0A1U8EJC2|A0A1U8EJC2_CAPAN, tr|A0A1U8ELM1|A0A1U8ELM1_CAPAN, tr|A0A1U8FZN5|A…
		GO:0010319	stromule	6 out of 68 genes, 8.8%	43 out of 3707 genes, 1.2%	0.000108942	tr|A0A1U8FQ68|A0A1U8FQ68_CAPAN, tr|A0A1U8H5G9|A0A1U8H5G9_CAPAN, tr|A0A1U8EK22|A0A1U8EK22_CAPAN, tr|A0A1U8F9K2|A0A1U8F9K2_CAPAN, tr|A0A1U8ELW8|A0A1U8ELW8_CAPAN, tr|A0A1U8GVQ2|A0A1U8GVQ2_CAPAN, tr|A0A1U8EL92|A0A1U8EL92_CAPAN, tr|A0A1U8H5Z0|A0A1U8H5Z0_CAPAN, tr|A0A1U8E6P3|A0A1U8E6P3_CAPAN, tr|A0A1U8DZQ7|A0A1U8DZQ7_CAPAN, tr|A0A1U8EJC2|A0A1U8EJC2_CAPAN, tr|A0A1U8ELM1|A0A1U8ELM1_CAPAN, tr|A0A1U8FZN5|A…
		GO:0031977	thylakoid lumen	5 out of 68 genes, 7.4%	46 out of 3707 genes, 1.2%	0.00137071	tr|A0A1U8FHQ4|A0A1U8FHQ4_CAPAN, tr|A0A1U8FQ68|A0A1U8FQ68_CAPAN, tr|A0A1U8EAE0|A0A1U8EAE0_CAPAN, tr|A0A1U8FMQ7|A0A1U8FMQ7_CAPAN, tr|A0A1U8GAG1|A0A1U8GAG1_CAPAN
		GO:0009654	oxygen evolving complex	3 out of 68 genes, 4.4%	16 out of 3707 genes, 0.4%	0.00278682	tr|A0A1U8EAE0|A0A1U8EAE0_CAPAN, tr|A0A1U8FJN4|A0A1U8FJN4_CAPAN, tr|A0A1U8FZN5|A0A1U8FZN5_CAPAN
		GO:0043231	intracellular membrane-bounded organelle	61 out of 68 genes, 89.7%	2824 out of 3707 genes, 76.2%	0.00368623	tr|A0A1U8FQ68|A0A1U8FQ68_CAPAN, tr|A0A1U8H5G9|A0A1U8H5G9_CAPAN, tr|A0A1U8EK22|A0A1U8EK22_CAPAN, tr|A0A1U8F9K2|A0A1U8F9K2_CAPAN, tr|A0A1U8ELW8|A0A1U8ELW8_CAPAN, tr|A0A1U8DW72|A0A1U8DW72_CAPAN, tr|A0A1U8GVQ2|A0A1U8GVQ2_CAPAN, tr|A0A1U8EL92|A0A1U8EL92_CAPAN, tr|A0A1U8F9H1|A0A1U8F9H1_CAPAN, tr|A0A1U8GCN1|A0A1U8GCN1_CAPAN, tr|A0A1U8H5Z0|A0A1U8H5Z0_CAPAN, tr|A0A1U8E6P3|A0A1U8E6P3_CAPAN, tr|A0A1U8DZQ7|A…
		GO:0043227	membrane-bounded organelle	61 out of 68 genes, 89.7%	2827 out of 3707 genes, 76.3%	0.00385048	tr|A0A1U8FQ68|A0A1U8FQ68_CAPAN, tr|A0A1U8H5G9|A0A1U8H5G9_CAPAN, tr|A0A1U8EK22|A0A1U8EK22_CAPAN, tr|A0A1U8F9K2|A0A1U8F9K2_CAPAN, tr|A0A1U8ELW8|A0A1U8ELW8_CAPAN, tr|A0A1U8DW72|A0A1U8DW72_CAPAN, tr|A0A1U8GVQ2|A0A1U8GVQ2_CAPAN, tr|A0A1U8EL92|A0A1U8EL92_CAPAN, tr|A0A1U8F9H1|A0A1U8F9H1_CAPAN, tr|A0A1U8GCN1|A0A1U8GCN1_CAPAN, tr|A0A1U8H5Z0|A0A1U8H5Z0_CAPAN, tr|A0A1U8E6P3|A0A1U8E6P3_CAPAN, tr|A0A1U8DZQ7|A…
		GO:0009295	nucleoid	3 out of 68 genes, 4.4%	18 out of 3707 genes, 0.5%	0.0039556	tr|A0A1U8FQ68|A0A1U8FQ68_CAPAN, tr|A0A1U8H5G9|A0A1U8H5G9_CAPAN, tr|A0A1U8EK22|A0A1U8EK22_CAPAN, tr|A0A1U8F9K2|A0A1U8F9K2_CAPAN, tr|A0A1U8ELW8|A0A1U8ELW8_CAPAN, tr|A0A1U8DW72|A0A1U8DW72_CAPAN, tr|A0A1U8GVQ2|A0A1U8GVQ2_CAPAN, tr|A0A1U8EL92|A0A1U8EL92_CAPAN, tr|A0A1U8F9H1|A0A1U8F9H1_CAPAN, tr|A0A1U8GCN1|A0A1U8GCN1_CAPAN, tr|A0A1U8H5Z0|A0A1U8H5Z0_CAPAN, tr|A0A1U8E6P3|A0A1U8E6P3_CAPAN, tr|A0A1U8DZQ7|A…
		GO:0019898	extrinsic to membrane	3 out of 68 genes, 4.4%	21 out of 3707 genes, 0.6%	0.00619879	tr|A0A1U8EAE0|A0A1U8EAE0_CAPAN, tr|A0A1U8FJN4|A0A1U8FJN4_CAPAN, tr|A0A1U8FZN5|A0A1U8FZN5_CAPAN
		GO:0031090	organelle membrane	20 out of 68 genes, 29.4%	657 out of 3707 genes, 17.7%	0.0116652	tr|A0A1U8HCV1|A0A1U8HCV1_CAPAN, tr|A0A1U8GVQ2|A0A1U8GVQ2_CAPAN, tr|A0A1U8HNK6|A0A1U8HNK6_CAPAN, tr|A0A1U8FBV9|A0A1U8FBV9_CAPAN, tr|A0A1U8E7H4|A0A1U8E7H4_CAPAN, tr|A0A1U8GVK4|A0A1U8GVK4_CAPAN, tr|A0A1U8ELM1|A0A1U8ELM1_CAPAN, tr|A0A1U8FMQ7|A0A1U8FMQ7_CAPAN, tr|A0A1U8FZN5|A0A1U8FZN5_CAPAN, tr|Q9M7P4|Q9M7P4_CAPAN, tr|A0A1U8EAE0|A0A1U8EAE0_CAPAN, tr|A0A1U8FGM0|A0A1U8FGM0_CAPAN, tr|Q42493|Q42493_CAPAN,…
		GO:0043229	intracellular organelle	61 out of 68 genes, 89.7%	2909 out of 3707 genes, 78.5%	0.0120154	tr|A0A1U8FQ68|A0A1U8FQ68_CAPAN, tr|A0A1U8H5G9|A0A1U8H5G9_CAPAN, tr|A0A1U8EK22|A0A1U8EK22_CAPAN, tr|A0A1U8F9K2|A0A1U8F9K2_CAPAN, tr|A0A1U8ELW8|A0A1U8ELW8_CAPAN, tr|A0A1U8DW72|A0A1U8DW72_CAPAN, tr|A0A1U8GVQ2|A0A1U8GVQ2_CAPAN, tr|A0A1U8EL92|A0A1U8EL92_CAPAN, tr|A0A1U8F9H1|A0A1U8F9H1_CAPAN, tr|A0A1U8GCN1|A0A1U8GCN1_CAPAN, tr|A0A1U8H5Z0|A0A1U8H5Z0_CAPAN, tr|A0A1U8E6P3|A0A1U8E6P3_CAPAN, tr|A0A1U8DZQ7|A…
		GO:0043226	organelle	61 out of 68 genes, 89.7%	2911 out of 3707 genes, 78.5%	0.0123374	tr|A0A1U8FQ68|A0A1U8FQ68_CAPAN, tr|A0A1U8H5G9|A0A1U8H5G9_CAPAN, tr|A0A1U8EK22|A0A1U8EK22_CAPAN, tr|A0A1U8F9K2|A0A1U8F9K2_CAPAN, tr|A0A1U8ELW8|A0A1U8ELW8_CAPAN, tr|A0A1U8DW72|A0A1U8DW72_CAPAN, tr|A0A1U8GVQ2|A0A1U8GVQ2_CAPAN, tr|A0A1U8EL92|A0A1U8EL92_CAPAN, tr|A0A1U8F9H1|A0A1U8F9H1_CAPAN, tr|A0A1U8GCN1|A0A1U8GCN1_CAPAN, tr|A0A1U8H5Z0|A0A1U8H5Z0_CAPAN, tr|A0A1U8E6P3|A0A1U8E6P3_CAPAN, tr|A0A1U8DZQ7|A…
		GO:0009501	amyloplast	2 out of 68 genes, 2.9%	11 out of 3707 genes, 0.3%	0.0163896	tr|A0A1U8DZQ7|A0A1U8DZQ7_CAPAN, tr|A0A1U8HKG3|A0A1U8HKG3_CAPAN
		GO:0005737	cytoplasm	64 out of 68 genes, 94.1%	3168 out of 3707 genes, 85.5%	0.0221767	tr|A0A1U8H5G9|A0A1U8H5G9_CAPAN, tr|A0A1U8F9K2|A0A1U8F9K2_CAPAN, tr|A0A1U8DW72|A0A1U8DW72_CAPAN, tr|A0A1U8EL92|A0A1U8EL92_CAPAN, tr|A0A1U8F9H1|A0A1U8F9H1_CAPAN, tr|A0A1U8GCN1|A0A1U8GCN1_CAPAN, tr|A0A1U8E6P3|A0A1U8E6P3_CAPAN, tr|A0A1U8DZQ7|A0A1U8DZQ7_CAPAN, tr|A0A1U8GDS4|A0A1U8GDS4_CAPAN, tr|A0A1U8ELM1|A0A1U8ELM1_CAPAN, tr|A0A1U8HFF2|A0A1U8HFF2_CAPAN, tr|A0A1U8FMA2|A0A1U8FMA2_CAPAN, tr|A0A1U8EZE6|A…
		GO:0005618	cell wall	9 out of 68 genes, 13.2%	243 out of 3707 genes, 6.6%	0.0317081	tr|A0A1U8F8D2|A0A1U8F8D2_CAPAN, tr|A0A1U8FIT0|A0A1U8FIT0_CAPAN, tr|A0A1U8GVQ2|A0A1U8GVQ2_CAPAN, tr|A0A1U8HDS6|A0A1U8HDS6_CAPAN, tr|A0A1U8E7H4|A0A1U8E7H4_CAPAN, tr|A0A1U8E9T2|A0A1U8E9T2_CAPAN, tr|K4FWQ6|K4FWQ6_CAPAN, tr|A0A1U8ELM1|A0A1U8ELM1_CAPAN, tr|A0A1U8DSA1|A0A1U8DSA1_CAPAN
		GO:0030312	external encapsulating structure	9 out of 68 genes, 13.2%	243 out of 3707 genes, 6.6%	0.0317081	tr|A0A1U8F8D2|A0A1U8F8D2_CAPAN, tr|A0A1U8FIT0|A0A1U8FIT0_CAPAN, tr|A0A1U8GVQ2|A0A1U8GVQ2_CAPAN, tr|A0A1U8HDS6|A0A1U8HDS6_CAPAN, tr|A0A1U8E7H4|A0A1U8E7H4_CAPAN, tr|A0A1U8E9T2|A0A1U8E9T2_CAPAN, tr|K4FWQ6|K4FWQ6_CAPAN, tr|A0A1U8ELM1|A0A1U8ELM1_CAPAN, tr|A0A1U8DSA1|A0A1U8DSA1_CAPAN
		GO:0009521	photosystem	4 out of 68 genes, 5.9%	66 out of 3707 genes, 1.8%	0.0318585	tr|A0A1U8EAE0|A0A1U8EAE0_CAPAN, tr|A0A1U8FJN4|A0A1U8FJN4_CAPAN, tr|A0A1U8GVK4|A0A1U8GVK4_CAPAN, tr|A0A1U8FZN5|A0A1U8FZN5_CAPAN
		GO:0044444	cytoplasmic part	61 out of 68 genes, 89.7%	2993 out of 3707 genes, 80.7%	0.0344817	tr|A0A1U8FQ68|A0A1U8FQ68_CAPAN, tr|A0A1U8H5G9|A0A1U8H5G9_CAPAN, tr|A0A1U8EK22|A0A1U8EK22_CAPAN, tr|A0A1U8F9K2|A0A1U8F9K2_CAPAN, tr|A0A1U8ELW8|A0A1U8ELW8_CAPAN, tr|A0A1U8DW72|A0A1U8DW72_CAPAN, tr|A0A1U8GVQ2|A0A1U8GVQ2_CAPAN, tr|A0A1U8EL92|A0A1U8EL92_CAPAN, tr|A0A1U8F9H1|A0A1U8F9H1_CAPAN, tr|A0A1U8H5Z0|A0A1U8H5Z0_CAPAN, tr|A0A1U8E6P3|A0A1U8E6P3_CAPAN, tr|A0A1U8DZQ7|A0A1U8DZQ7_CAPAN, tr|A0A1U8GDS4|A…
