# Supplementary material for: Proteomic analysis by iTRAQ-PRM provides integrated insight into mechanisms of resistance in pepper to Bemisia tabaci (Gennadius)
Source: BMC Plant Biol. 2019 Jun 21;19:270. doi: 10.1186/s12870-019-1849-0 (PMC6588876; doi:10.1186/s12870-019-1849-0)
Supplement: Supplementary file 11 — Table S8. Parrelism between samples and iTRAQ labeling (XLSX 12 kb) [file 12870_2019_1849_MOESM11_ESM.xlsx]

## Sheet: Sheet1
Table S8 Pathway enrichment of DAPs
Pathway ID	#Pathway	Sample1 (31)	Sample2 (3219)	Pvalue	Proteins	KOs
RB-RC
ko03010	Ribosome	7	208	0.00294374	tr|A0A1U8E5E9|A0A1U8E5E9_CAPAN;tr|A0A1U8DRN2|A0A1U8DRN2_CAPAN;tr|J7HAU1|J7HAU1_CAPAN;tr|A0A1U8GMG9|A0A1U8GMG9_CAPAN;tr|A0A1U8ELW8|A0A1U8ELW8_CAPAN;tr|A0A1U8HNK6|A0A1U8HNK6_CAPAN;tr|J7H6Z8|J7H6Z8_CAPAN	K02930+K02906+K02886+K02873+K02876+K02936+K02878
ko04146	Peroxisome	3	61	0.0199653	tr|A0A1U8ESV4|A0A1U8ESV4_CAPAN;tr|A0A1U8ESR9|A0A1U8ESR9_CAPAN;tr|A0A1U8H5G9|A0A1U8H5G9_CAPAN	K03781+K00830+K04564
ko00380	Tryptophan metabolism	2	27	0.0271305	tr|A0A1U8ESV4|A0A1U8ESV4_CAPAN;tr|A0A1U8F1W7|A0A1U8F1W7_CAPAN	K03781+K11820
ko00250	Alanine, aspartate and glutamate metabolism	2	33	0.0393835	tr|A0A1U8EMR4|A0A1U8EMR4_CAPAN;tr|A0A1U8ESR9|A0A1U8ESR9_CAPAN	K00814+K00830
ko04141	Protein processing in endoplasmic reticulum	4	140	0.0433314	tr|A0A1U8GAJ4|A0A1U8GAJ4_CAPAN;tr|A0A1U8EZY1|A0A1U8EZY1_CAPAN;tr|A0A1U8FVW2|A0A1U8FVW2_CAPAN;tr|A0A1U8H0C7|A0A1U8H0C7_CAPAN	K09487+K03283+K08057
ko00710	Carbon fixation in photosynthetic organisms	2	70	0.045018	tr|A0A1U8EMR4|A0A1U8EMR4_CAPAN;tr|A0A1U8E7W8|A0A1U8E7W8_CAPAN	K00814+K00029
ko00592	alpha-Linolenic acid metabolism	1	33	0.0474538	tr|A0A1U8E9J9|A0A1U8E9J9_CAPAN	K10527
SB-SC
ko00053	Ascorbate and aldarate metabolism	2	43	0.0163935	tr|A0A1U8E6R6|A0A1U8E6R6_CAPAN;tr|A0A1U8GEC0|A0A1U8GEC0_CAPAN	K08232
ko00710	Carbon fixation in photosynthetic organisms	2	70	0.040782	tr|A0A1U8HK56|A0A1U8HK56_CAPAN;tr|O78327|O78327_CAPAN	K01595+K00615
ko00591	Linoleic acid metabolism	1	17	0.046515	tr|F2YL87|F2YL87_CAPAN	K00454
ko00592	alpha-Linolenic acid metabolism	1	33	0.0485052	tr|F2YL87|F2YL87_CAPAN	K00454
RC-SC
ko00195	Photosynthesis	9	62	1.02353e-06	tr|A0A1U8FZN5|A0A1U8FZN5_CAPAN;tr|A0A1U8FRH4|A0A1U8FRH4_CAPAN;tr|A0A1U8GVK4|A0A1U8GVK4_CAPAN;tr|A0A1U8FUM0|A0A1U8FUM0_CAPAN;tr|A0A1U8FJN4|A0A1U8FJN4_CAPAN;tr|A0A1U8EAE0|A0A1U8EAE0_CAPAN;tr|A0A1U8FGM0|A0A1U8FGM0_CAPAN;tr|A0A1U8GUM8|A0A1U8GUM8_CAPAN;tr|A0A1U8FMQ7|A0A1U8FMQ7_CAPAN	K02716+K02634+K02692+K02115+K02717+K08902+K02109+K02641
ko01100	Metabolic pathways	33	996	3.20312e-05	tr|A0A1U8HDS6|A0A1U8HDS6_CAPAN;tr|A0A1U8FZN5|A0A1U8FZN5_CAPAN;tr|O78327|O78327_CAPAN;tr|A0A1U8FQ55|A0A1U8FQ55_CAPAN;tr|A0A1U8ESV4|A0A1U8ESV4_CAPAN;tr|F2YL87|F2YL87_CAPAN;tr|A0A1U8F1N7|A0A1U8F1N7_CAPAN;tr|A0A1U8FRH4|A0A1U8FRH4_CAPAN;tr|A0A1U8DZQ7|A0A1U8DZQ7_CAPAN;tr|A0A1U8GVK4|A0A1U8GVK4_CAPAN;tr|A0A1U8GZ15|A0A1U8GZ15_CAPAN;tr|A0A1U8FNB3|A0A1U8FNB3_CAPAN;tr|A0A1U8H8P7|A0A1U8H8P7_CAPAN;tr|A0A1U8FUM…	K00927+K02716+K00615+K00600+K03781+K00454+K11517+K02634+K00975+K02692+K01100+K00131+K00135+K02115+K01115+K00029+K01689+K01623+K03841+K02717+K01051+K01647+K02433+K09753+K00100+K00002+K00064+K01749+K01778+K08902+K02109+K02641
ko01120	Microbial metabolism in diverse environments	15	268	4.85758e-05	tr|A0A1U8HDS6|A0A1U8HDS6_CAPAN;tr|O78327|O78327_CAPAN;tr|A0A1U8FQ55|A0A1U8FQ55_CAPAN;tr|A0A1U8ESV4|A0A1U8ESV4_CAPAN;tr|A0A1U8GZ15|A0A1U8GZ15_CAPAN;tr|A0A1U8FNB3|A0A1U8FNB3_CAPAN;tr|A0A1U8H8P7|A0A1U8H8P7_CAPAN;tr|A0A1U8E7W8|A0A1U8E7W8_CAPAN;tr|A0A1U8FMA2|A0A1U8FMA2_CAPAN;tr|A0A1U8E6P3|A0A1U8E6P3_CAPAN;tr|A0A1U8FHQ4|A0A1U8FHQ4_CAPAN;tr|A0A1U8GDS4|A0A1U8GDS4_CAPAN;tr|K4FWQ6|K4FWQ6_CAPAN;tr|A0A1U8HAQ…	K00927+K00615+K00600+K03781+K01100+K00131+K00135+K00029+K01689+K01623+K03841+K01647+K00100+K00002+K01778
ko00710	Carbon fixation in photosynthetic organisms	7	70	0.000211261	tr|A0A1U8HDS6|A0A1U8HDS6_CAPAN;tr|O78327|O78327_CAPAN;tr|A0A1U8GZ15|A0A1U8GZ15_CAPAN;tr|A0A1U8FNB3|A0A1U8FNB3_CAPAN;tr|A0A1U8E7W8|A0A1U8E7W8_CAPAN;tr|A0A1U8FHQ4|A0A1U8FHQ4_CAPAN;tr|A0A1U8GDS4|A0A1U8GDS4_CAPAN	K00927+K00615+K01100+K00029+K01623+K03841
ko03018	RNA degradation	4	37	0.00402512	tr|A0A1U8HFF2|A0A1U8HFF2_CAPAN;tr|A0A1U8EJC2|A0A1U8EJC2_CAPAN;tr|A0A1U8E6Q9|A0A1U8E6Q9_CAPAN;tr|A0A1U8E6P3|A0A1U8E6P3_CAPAN	K04077+K04043+K01689
ko00030	Pentose phosphate pathway	4	41	0.00585064	tr|O78327|O78327_CAPAN;tr|A0A1U8FNB3|A0A1U8FNB3_CAPAN;tr|A0A1U8FHQ4|A0A1U8FHQ4_CAPAN;tr|A0A1U8GDS4|A0A1U8GDS4_CAPAN	K00615+K01623+K03841
ko00010	Glycolysis / Gluconeogenesis	6	95	0.00661684	tr|A0A1U8HDS6|A0A1U8HDS6_CAPAN;tr|A0A1U8H8P7|A0A1U8H8P7_CAPAN;tr|A0A1U8E6P3|A0A1U8E6P3_CAPAN;tr|A0A1U8FHQ4|A0A1U8FHQ4_CAPAN;tr|A0A1U8GDS4|A0A1U8GDS4_CAPAN;tr|A0A1U8HAQ7|A0A1U8HAQ7_CAPAN	K00927+K00131+K01689+K01623+K03841+K00002
ko04146	Peroxisome	4	61	0.0231085	tr|A0A1U8ESV4|A0A1U8ESV4_CAPAN;tr|A0A1U8F1N7|A0A1U8F1N7_CAPAN;tr|A0A1U8FMA2|A0A1U8FMA2_CAPAN;tr|A0A1U8H5G9|A0A1U8H5G9_CAPAN	K03781+K11517+K04564
ko00591	Linoleic acid metabolism	2	17	0.0364893	tr|F2YL87|F2YL87_CAPAN;tr|A0A1U8HAQ7|A0A1U8HAQ7_CAPAN	K00454+K00100
ko01110	Biosynthesis of secondary metabolites	12	519	0.0465033	tr|A0A1U8HDS6|A0A1U8HDS6_CAPAN;tr|O78327|O78327_CAPAN;tr|A0A1U8FQ55|A0A1U8FQ55_CAPAN;tr|A0A1U8FNB3|A0A1U8FNB3_CAPAN;tr|A0A1U8E6P3|A0A1U8E6P3_CAPAN;tr|A0A1U8FHQ4|A0A1U8FHQ4_CAPAN;tr|A0A1U8GDS4|A0A1U8GDS4_CAPAN;tr|K4FWQ6|K4FWQ6_CAPAN;tr|A0A1U8GAR2|A0A1U8GAR2_CAPAN;tr|A0A1U8HAQ7|A0A1U8HAQ7_CAPAN;tr|A0A1U8HDT5|A0A1U8HDT5_CAPAN;tr|A0A1U8E845|A0A1U8E845_CAPAN	K00927+K00615+K00600+K01689+K01623+K03841+K01647+K09753+K00002+K00064+K01749+K01778
