# Supplementary material for: Proteomic analysis by iTRAQ-PRM provides integrated insight into mechanisms of resistance in pepper to Bemisia tabaci (Gennadius)
Source: BMC Plant Biol. 2019 Jun 21;19:270. doi: 10.1186/s12870-019-1849-0 (PMC6588876; doi:10.1186/s12870-019-1849-0)
Supplement: Supplementary file 12 — Table S9. Primers for qRT-PCR (XLSX 12 kb) [file 12870_2019_1849_MOESM12_ESM.xlsx]

## Sheet: Sheet1
				Table S9 Number of DAPs obtained by different analytical methods
			DEPs
			Total	RB_RC	SB_SC	RC_SC
		1th method	398	130	139	251
		2th method	115	37	17	77
		Note: 1th method: a 1.50-fold or 0.67-fold change threshold with a P-value < 0.05 in the average value of three replicates was classified as a physiologically significant change.
		2th method: a 1.50-fold or 0.67-fold change threshold with a P-value < 0.05 in at least two experiments and the average value of three replicates were classified as a physiologically significant change.
